# Supplementary material for: The opioid prescribing practices of surgeons: A comprehensive review of the 2015 claims to Medicare Part D
Source: Surg Open Sci. 2019 Sep 11;2(2):96–100. doi: 10.1016/j.sopen.2019.05.008 (PMC8083011; doi:10.1016/j.sopen.2019.05.008)
Supplement: Supplemental Table 1 — City-level prescribing practices of all surgeon providers [file mmc1.xlsx]

## Sheet: Sheet 1
Provider State	Provider City	Beneficiary Count**	Total Claim Count**	Total Day Supply⨋	Total Drug Cost ($)*	Opioid Beneficiary Count***	Opioid Claim Count***	Opioid Day Supply***	Opioid Drug Cost ($)***
AK	ANCHORAGE	5636	20895	653745	2.14465e+06	1331	2581	26334	61247.3
	BETHEL	11	25	1423	1635.78
	EAGLE RIVER	43	82	1580	8230.33	19	26	183	804.26
	FAIRBANKS	1207	4709	138900	450030	306	669	7308	18469.5
	FORT WAINWRIGHT	23	45	537	1717.32	20	31	235	772.47
	FT WAINWRIGHT	38	110	2371	3148.74	18	33	157	462.29
	HOMER	459	1615	48244	124931	97	247	4176	5269.53
	JBER	23	39	309	872.8	21	22	119	206.8
	JUNEAU	271	1135	34040	127617	55	166	1077	1976.57
	KENAI	34	65	1300	2398.97
	KETCHIKAN	182	418	9263	32919.8	64	128	786	1438.69
	KODIAK	81	220	3645	6290.1	52	113	921	1470.14
	PALMER	969	2633	60689	180660	297	429	2819	7855.87
	SALDOTNA	36	217	15179	11113.1	0	0	0	0
	SITKA		43	1054	2744.09	0	0	0	0
	SOLDOTNA	591	1885	56122	90584	217	349	2734	5030.82
	WASILLA	375	1540	41381	169081	68	77	470	619.06
AL	ALABASTER	3479	11805	293396	626620	1161	1986	16892	35706.4
	ALBERTVILLE	865	2381	39078	192185	468	706	3786	5835.06
	ALEXANDER CITY	3652	13856	391492	624315	855	2034	25164	28665.1
	ALICEVILLE	108	215	2186	5437.36	76	94	309	428.26
	ANDALUSIA	1300	4414	111928	178359	520	824	5583	8505.34
	ANNISTON	9287	35955	1065809	2.7657e+06	2493	4792	68540	76254.8
	ATHENS	3902	18073	636970	1.54602e+06	897	1621	15085	22430.5
	ATMORE		13	952	201.17	0	0	0	0
	AUBURN	1375	6682	204847	481417	84	122	1186	2291.99
	BAY MINETTE	1006	4072	106003	234718	290	450	3843	7200.14
	BESSEMER	2462	9436	210562	572590	986	1914	19060	32794.4
	BHAM	12	34	1158	528.38
	BIRMINGHAM	80572	292846	8373784	1.99922e+07	22195	37671	408772	772009
	BIRMINGHAM,	12	26	216	458.73
	BOAZ	1994	12923	331463	624672	479	819	5893	14134.8
	BREWTON	434	1122	31408	57250.9	120	143	783	1447.91
	CLANTON	304	785	19562	18312.7	123	150	852	1248.71
	CULLMAN	7114	27394	952268	1.62273e+06	1864	3666	42715	62481.7
	DAPHNE	1158	4207	92180	231408	730	1817	24248	53593.6
	DECATUR	7379	30179	931686	1.79717e+06	1997	3895	43360	51763.7
	DEMOPOLIS	371	4094	147120	192982	143	431	8351	11466
	DOTHAN	24599	93575	2634235	5.95653e+06	6989	11517	100576	148147
	ENSLEY	62	271	4953	7742.42	31	113	1157	1656.44
	ENTERPRISE	3202	10185	247230	648866	897	1733	12982	21939
	EUFAULA	245	1187	51268	75098.2	49	94	2244	1537.17
	FAIRHOPE	6850	24019	856180	1.7653e+06	1617	2631	27063	33058.4
	FAYETTE	319	826	14170	33722.5	113	165	794	1494.82
	FLORENCE	10717	39298	1160312	2.28087e+06	2632	4788	39376	58648.1
	FOLEY	3366	12435	353343	840063	1126	2053	19865	29143.4
	FORT PAYNE	1548	8881	269642	483197	415	1001	13155	28629.8
	GADSDEN	14817	61677	1664872	3.47374e+06	4463	9823	106514	140285
	GARDENDALE	83	169	4162	6224.48	39	59	622	1198.58
	GENEVA	370	2416	63857	124804	167	326	5144	5761.67
	GREENVILLE	103	224	2544	5084.59	79	146	1496	1548.84
	GUIN	217	483	5508	8540.95	13	13	47	74.28
	GULF SHORES	31	83	871	1158.54	24	25	169	303.24
	GUNTERSVILLE	1166	4692	120011	197273	517	1021	8768	16464.4
	HALEYVILLE	466	2890	75421	74127.3	95	143	987	1724.91
	HAMILTON	19	98	5188	6886.34		13	346	246.3
	HOMEWOOD	11608	47238	1652999	5.59699e+06	1995	2573	15032	33023.5
	HOOVER	608	2021	51062	84518.1	167	314	4831	8658.88
	HUNTSVILLE	27621	99689	2959637	6.22284e+06	9522	16871	175230	276522
	JACKSONVILLE	613	3732	130313	312913	107	223	3415	2642.34
	JASPER	3067	12100	359963	1.03777e+06	1088	2353	42229	86115.5
	KILLEN		11	259	733.1	0	0	0	0
	LEEDS	154	1430	47818	55161.2	22	29	594	311.43
	LINDEN	427	9377	351872	487270	153	950	24295	38899.5
	MADISON	684	1976	54790	103389	111	146	784	1573.98
	MOBILE	57089	244735	7399562	1.35608e+07	18178	51470	1049799	1.23532e+06
	MONTGOMERY	27112	104793	3059784	7.591e+06	6919	11374	86064	145446
	MOUNTAIN BRK	1025	4641	133177	344195	154	269	3053	16370.1
	MT VERNON	27	172	8639	7592.11	0	0	0	0
	MUSCLE SHOALS	764	2346	49767	109245	353	482	2716	6083.02
	NORTHPORT	764	2208	56688	201362	278	482	5889	6920.1
	OPELIKA	8373	29784	737196	1.38933e+06	3233	6845	56601	73100.8
	OPP	442	1233	13919	17630.8	83	112	597	1087.1
	OXFORD	259	768	16534	15093.7	128	263	1477	2348.75
	OZARK	273	1160	23757	43302.3	195	687	10358	13046.4
	PELHAM	1515	4631	87849	187495	837	1805	17144	25297.1
	PHENIX CITY	545	1452	36301	47820.2	78	117	2193	3160.65
	PIKE ROAD		73	2126	6322	0	0	0	0
	PRATTVILLE	159	521	12113	48618.3	75	80	361	614.69
	RUSSELLVILLE	1329	28971	818440	1.31913e+06	1071	10889	299662	439350
	SCOTTSBORO	2333	9081	263164	444816	509	809	4502	8131.88
	SELMA	3206	18682	651031	1.17122e+06	352	623	5610	5000.32
	SHEFFIELD	4203	19181	598644	1.84583e+06	504	668	3265	5495.53
	SYLACAUGA	2719	9525	206363	542716	919	1827	16814	26023.6
	TALLADEGA	873	3986	124854	409621	101	155	1062	2180.62
	TALLASSEE	301	1624	53930	55909.9	86	143	1318	1884.44
	THOMASVILLE	669	2822	77761	78082.9	269	899	23895	31251.6
	TROY	1187	3801	86820	143267	311	505	3504	3762.74
	TUSCALOOSA	13968	47794	1371522	3.1532e+06	4304	7964	85077	137353
	TUSCALOUSA	42	134	5169	17710.5
	VALLEY	1313	4266	105663	162473	287	615	5670	5357.76
	VESTAVIA	100	225	3968	21347	41	72	583	1876.28
	VESTAVIA HILLS	1562	8886	302064	814024	110	207	1168	2076.47
	WINFIELD	663	2291	48379	148394	153	237	1809	2801.48
	YORK	224	473	6201	11024.8	109	121	684	926.78
AR	ARKADELPHIA	776	3654	120588	254064	117	195	2122	2909.97
	BATESVILLE	4444	16143	442034	1.09402e+06	1256	2265	15337	22987.4
	BENTON	2520	12786	335591	854327	684	1307	11817	21071.8
	BENTONVILLE	535	2147	60158	84170.6	103	135	2184	3897
	BERRYVILLE	197	587	15682	16967.1	11	32	283	1020.77
	BLYTHEVILLE	770	3048	80816	233566	105	179	846	1553.8
	BOONEVILLE	49	76	1221	1328.41	11	11	46	44.78
	BRYANT	195	691	19468	32342.7	27	49	241	649.97
	CAMDEN	446	1175	28499	48103.9	98	132	792	1230.47
	CAMMACK VILLAGE		15	1187	288.65	0	0	0	0
	CLARKSVILLE	468	2977	99980	69128.1	87	113	436	528.97
	CLINTON	291	1129	29776	25317.7	54	76	672	701.46
	CONWAY	6372	25692	735744	1.46331e+06	1306	1947	12570	22470.1
	CROSSETT	198	496	7408	10747.2	80	134	1137	1833.17
	DANVILLE	101	262	5424	16537.8	18	23	164	168.23
	DUMAS	111	260	2952	8808.33	34	76	294	752.15
	EL DORADO	2940	11141	264856	518302	1081	2205	13560	21074.4
	EUREKA SPRINGS	81	101	723	1109.11	35	36	128	198.37
	FAYETTEVILLE	9382	32498	863696	1.87377e+06	3341	5294	38547	71061.6
	FORREST CITY	428	765	10564	20082.4	104	128	615	810.07
	FORT SMITH	13145	49729	1385584	2.99987e+06	4237	7549	82762	117038
	HARDY	52	255	9922	22424.3	0	0	0	0
	HARRISON	2475	8784	231133	617714	721	925	5135	9537.17
	HEBER SPRINGS	1100	3011	83179	160540	312	593	8282	10072.7
	HELENA	300	1354	38177	152244	21	48	396	513.14
	HOT SPRINGS	8709	28457	789447	1.51908e+06	3219	5893	66428	113814
	HOT SPRINGS NATIONAL PARK	408	1861	69820	170321	0	0	0	0
	JACKSONVILLE	793	4782	136813	622752	115	161	830	1420.84
	JOHNSON	352	1956	61133	127995		19	508	69.78
	JONESBORO	13466	52174	1344508	3.7754e+06	4642	7714	70810	117221
	LAKE VILLAGE	296	1074	23799	43834.1	68	183	2559	6058.85
	LITTLE ROCK	37693	150492	4181918	9.51747e+06	12451	22871	237486	469956
	MAGNOLIA	1272	5692	157044	479292	126	154	1194	1126.59
	MALVERN	90	166	2176	5411.96	53	81	496	860.6
	MARION	54	100	2315	2315
	MENA	185	624	15766	19324.8	61	134	625	792.5
	MONTICELLO	788	4546	126987	238488		11	43	71.84
	MORRILTON	352	1085	22912	55295.5	85	104	767	1232.05
	MOUNTAIN HOME	7810	27061	790947	2.23336e+06	2074	3271	32008	52357.1
	MOUNTAIN VIEW	205	280	1558	1749.17	198	254	1138	1566.7
	MOUNTIAN VIEW	147	339	5508	26343.5	71	119	568	876.4
	N LITTLE ROCK	129	317	4133	6199.77	89	196	1089	1593.56
	NASHVILLE	129	246	3741	10663.3	42	47	228	306.07
	NEWPORT	412	4309	134520	137715	127	628	16337	25454.5
	NORTH LITTLE ROCK	6615	24091	707769	1.59914e+06	2166	3660	27571	44406.9
	OZARK	147	193	2387	6002.99	26	29	120	151.73
	PARAGOULD	786	3079	67617	146459	309	696	13840	9996.01
	PINE BLUFF	7045	33552	979518	2.22771e+06	1661	2380	15985	24777.6
	POCAHONTAS	94	163	6028	2498.72	22	39	308	280.55
	RODGERS	89	135	2192	1324.65	78	92	697	1016.56
	ROGERS	7064	25369	808180	2.11545e+06	1946	2894	25362	59470.5
	RUSSELLVILLE	2971	10880	294537	662518	864	1569	14356	20199.2
	SAINT JOE		29	1153	2738.87
	SEARCY	3358	12198	313020	600800	1288	1896	15139	23905.7
	SHERWOOD	499	1741	48872	84533.4	144	264	1761	2517.16
	SILOAM SPRINGS	529	1992	45306	108768	126	193	1526	1566.6
	SPRINGDALE	2959	20702	633224	1.06514e+06	866	2757	59508	124833
	STUTTGART	67	306	9596	13421		14	103	173.15
	TEXARKANA	594	6796	197710	532979	110	268	7262	11318.3
	VAN BUREN	41	76	2775	2477.65
	WARREN	14	48	1071	1911.16
	WEST MEMPHIS	1310	4853	124116	244862	293	572	5126	6975.28
	WHITE HALL	402	4593	162650	127099	16	19	346	382.44
AZ	AVONDALE	781	1996	30959	73410.3	535	1130	14601	22980.2
	BULLHEAD CITY	4883	19488	739040	1.14016e+06	653	915	9015	11562.8
	CAREFREE	52	229	9210	16401.9	18	53	1529	7101.18
	CASA GRANDE	3010	11348	414514	658187	649	910	7278	13849.8
	CHANDLER	5344	18326	595425	1.22964e+06	1652	2648	27756	48222
	CHINLE	44	112	3164	9418.75	0	0	0	0
	CHINO VALLEY	71	211	12139	9889.12
	COTTONWOOD	3375	12843	475941	821307	431	537	4107	5907.93
	DOUGLAS	120	576	17367	25593.1	26	34	248	446.3
	FLAGSTAFF	4168	13214	397129	941545	1304	2076	24575	61684.6
	FORT DEFIANCE	134	267	6876	21945.3	14	15	73	78.73
	FORT MOHAVE	282	877	23618	17086.2	109	195	1277	2140.2
	GANADO	131	733	24996	48805.6		13	276	344.22
	GILBERT	10806	33613	1038441	2.42216e+06	3252	5183	54822	138694
	GLENDALE	15019	60550	2273544	5577107	2607	3769	28221	45256.6
	GLOBE	571	1562	34375	85582.5	245	344	3494	5301.32
	GOODYEAR	5358	21076	792492	1.7632e+06	903	1081	6432	13473.1
	GREEN VALLEY	470	5022	167471	192561	122	196	2196	3067.53
	KINGMAN	2109	9053	452013	647604	393	640	7306	9770.69
	LAKE HAVASU CITY	5781	17715	544751	1.42354e+06	1514	2680	26925	53383.1
	LAKESIDE	795	2361	49309	82760.3	381	997	15338	32785.2
	LITCHFIELD PARK	2450	6648	258392	536795	197	212	949	2614.33
	LUKE A F B	17	24	216	965.65	13	18	178	218.28
	MARICOPA	87	214	4468	7424.09	18	22	240	409.23
	MESA	21231	81491	2836015	5.94938e+06	4203	7151	79072	145851
	NOGALES	1282	4275	155338	294610	40	43	290	584.44
	ORO VALLEY	1103	3292	68318	197648	460	1160	8227	17546.1
	PAGE	16	35	964	6759.04
	PARADISE VALLEY	127	424	14353	26112	0	11	47	156.97
	PARKER	129	398	20447	24744.8	11	12	60	80.74
	PAYSON	1190	5647	248219	462352	158	209	1747	1711.99
	PEORIA	4561	15609	655992	1.1636e+06	1095	1291	7654	13078.8
	PHOENIX	68677	224714	7632489	1.88211e+07	15608	24070	248243	497308
	PRESCOTT	7949	23737	842601	1.61504e+06	1881	2315	16058	28180
	PRESCOTT VALLEY	1000	3868	123722	301356	89	108	823	823.49
	QUEEN CREEK		12	298	692.52	0	0	0	0
	SACATON		13	280	141.94	0	0	0	0
	SAFFORD	916	2887	74543	167631	141	184	1037	2139.28
	SAN LUIS	43	196	5736	16084.2	0	0	0	0
	SAN TAN VALLEY	69	261	7428	13857.5	0	0	0	0
	SCOTTSDALE	29090	98015	3302088	9.26386e+06	5526	8053	71873	147073
	SEDONA	642	2186	76743	188076	46	148	1674	3510.73
	SHOW LOW	1845	5665	151619	325503	298	477	3415	6939.62
	SIERRA VISTA	1874	6309	208160	446565	305	435	4493	4733.87
	SUN CITY	6086	22985	958928	1.52427e+06	607	915	11256	15192.6
	SUN CITY WEST	7617	24740	1064435	1.74509e+06	1459	2166	24511	33504.4
	SUN LAKES		15	425	973.88	0	0	0	0
	SURPRISE	2241	6453	268413	502092	700	1150	13465	15262.7
	TEMPE	6500	22510	749899	1.70649e+06	580	706	3538	5377.49
	TUBA CITY	516	1216	22892	40932.8	132	253	2960	1977.7
	TUCSON	62289	221105	7616730	2.05796e+07	13145	19759	171462	374211
	TUSCON	178	554	25583	17595.4	84	101	636	2386.55
	WHITERIVER	25	56	809	3405.59	18	28	383	341.47
	WICKENBURG	121	268	2375	4747.58	92	185	1373	2270.48
	WINSLOW	296	1340	47809	73460.6	61	115	1444	1345.75
	YUMA	8235	35849	1363742	2.68999e+06	1288	1973	24467	24150.5
CA	2500 ALHAMBRA AVENUE		12	418	938.37
	AGOURA HILLS	180	1246	24836	278053	42	76	1488	2125.76
	ALAMEDA	1816	8659	286696	800712	168	444	8284	19847.8
	ALAMO		122	7306	204469	0	0	0	0
	ALHAMBRA	5134	19660	561244	2.81332e+06	927	1654	24164	46946.8
	ALISO VIEJO	788	4049	126822	488621	0	13	47	108.53
	ALTADENA	53	57	344	3234.4
	ALTAVILLE	108	181	2837	4673.37	85	114	1965	2075.76
	ANAHEIM	21338	73781	3506477	5.81798e+06	2689	4012	47963	152507
	ANGELS CAMP	252	638	17431	63213.7	77	125	1661	3574.96
	ANTIOCH	4179	18575	662755	1.55204e+06	485	3371	66659	379326
	ANZA	67	792	23964	23051.2	16	53	1143	1649.39
	APPLE VALLEY	5923	18991	546049	1.31266e+06	1852	3009	43507	66719.4
	APTOS	84	380	14156	23040.1	0	0	0	0
	ARCADIA	5993	23854	783220	2.08115e+06	1162	1745	15418	31309.5
	ARCARDIA	362	1353	62979	115894		12	87	218.91
	ARCATA	570	2590	89819	211185	152	213	1703	3841.14
	ARROYO GRANDE	274	596	8883	15013.8	151	227	2208	4157.97
	ARTESIA	219	1246	38904	171129	0	0	0	0
	ARVIN		30	872	1062.52
	ATASCADERO	354	1968	71967	111682	13	20	103	236.09
	ATHERTON	299	1132	32545	87762	50	57	258	740.63
	ATWATER	419	1951	51623	140190	120	269	3787	7445.07
	AUBURN	3498	13304	478348	1.60278e+06	741	1313	9515	27343.9
	BAKERSFIELD	20451	78311	2628028	6.77871e+06	3638	5321	58514	98440.2
	BALDWIN PARK	9339	30713	1922575	2.00444e+06	1190	1855	22163	72412.1
	BANNING	1525	9497	483781	618206	95	97	601	1212.36
	BARSTOW	701	2972	92369	126362	204	330	2778	3417.83
	BEAUMONT	185	432	2540	5043.04	165	322	1678	3667.44
	BELL	137	2544	73202	80638.6	52	169	3320	3064.92
	BELL CANYON	65	141	3076	7094.43
	BELL GARDENS		20	873	3698.75	0	0	0	0
	BELLFLOWER	10142	32244	1886668	2.58595e+06	1681	2331	17775	47435.2
	BELVEDERE		35	1962	982.88	0	0	0	0
	BENICIA	46	113	3967	6327.51	23	52	833	1174.88
	BERKELEY	6014	22649	828215	2.34658e+06	918	1473	13265	22548.3
	BERMUDA DUNES		12	306	154.74	0	0	0	0
	BEVERLY HILLS	16081	78136	2359330	8.37292e+06	1664	4242	59813	156601
	BISHOP	717	3353	109119	222377	80	128	1018	2353.58
	BLYTHE	314	622	10240	31547	73	86	637	821.67
	BONITA	39	67	1206	2779.41	21	22	125	183.61
	BRAWLEY	758	2501	75735	151556	267	405	5084	5168.78
	BREA	578	2783	97953	364102	15	17	76	164.03
	BRENTWOOD	261	684	19318	41506.6	14	17	91	812.39
	BUENA PARK	483	2124	53165	301784	0	0	0	0
	BURBANK	8839	38977	1197054	3.44804e+06	1223	1645	14104	22847.1
	BURLINGAME	6401	28010	1161792	2.31424e+06	699	1157	10878	22835.6
	CALABASAS		33	1381	1498.95	0	0	0	0
	CALEXICO	29	90	3865	8908.06	0	0	0	0
	CALIPATRIA		56	1640	4769.53	0	0	0	0
	CAMARILLO	1411	4111	144398	388359	468	734	9056	18260.7
	CAMBRIA	353	1105	78869	41532.8	0	0	0	0
	CAMERON PARK	607	1940	83812	190835	91	102	344	632.09
	CAMP PENDLETON	231	472	8796	16344.6	140	156	1026	3518.84
	CAMPBELL	1893	5726	196016	465516	508	857	7064	15384.4
	CANYON COUNTRY	625	2856	98793	194664	14	14	48	56.42
	CAPITOLA	449	1061	20353	28561.3	224	365	2871	3931.86
	CARLSBAD	1449	8818	327724	1.10365e+06	49	87	1412	2482.19
	CARMEL	101	670	26277	60077.1	0	0	0	0
	CARMEL VALLEY	17	21	116	150.38	13	14	52	102.29
	CARMICHAEL	4549	15736	567000	1.09091e+06	1060	1565	16320	35335.9
	CARSON	636	23152	546475	1.23361e+06	148	719	12147	82529.3
	CASTRO VALLEY	2978	13048	422164	1.00474e+06	610	1413	19857	46127
	CAYUCOS	11	21	887	9555.4	0	0	0	0
	CENTURY CITY	19	30	370	577.09		11	118	167.28
	CERRITOS	1303	8805	290071	707577	31	31	188	603.52
	CHICO	7197	28508	982987	2.06346e+06	1619	2848	36388	83622.2
	CHINO	920	3914	137802	517116	28	30	168	274.91
	CHINO HILLS	785	2616	97066	145638	76	88	503	1000.21
	CHULA VISTA	15579	82561	2758942	8.13614e+06	1081	1569	10271	16669.4
	CITRUS HEIGHTS	462	1830	59537	231493		12	174	222.61
	CITY OF INDUSTRY	1647	6996	199396	750124	189	345	4859	10589.3
	CLAREMONT	2048	11465	389541	986975	44	48	264	419.9
	CLEARLAKE	302	1640	51250	128962	19	24	216	295.07
	CLOVIS	797	2038	96382	206929	102	131	1414	2540.78
	COLTON	4678	21700	703977	2.50287e+06	648	994	14428	37369.7
	COLUSA	200	3917	130375	228447	38	206	5073	8147.38
	COMPTON	533	9425	306277	344741	186	606	17252	13184.9
	CONCORD	4047	16687	682020	1.7444e+06	414	676	5851	12382.1
	CORCORAN	73	341	13823	17873.5
	CORONA	6927	26062	893477	1.90687e+06	1409	2219	23663	43833.7
	CORONA DEL MAR	30	234	6346	6294	0	0	0	0
	CORONADO	451	1467	38960	125080	71	115	1488	1735.25
	CORTE MADERA	445	2035	77431	266063	55	65	376	724.68
	COSTA MESA	765	2863	128091	452027	99	133	985	1751.34
	COVINA	3538	15640	494235	1.16815e+06	517	976	13514	22169
	CRESCENT CITY	1237	4251	176295	430390	146	185	1727	1920.91
	CUDAHY	1141	6651	185942	961613
	CULVER CITY	3225	14779	541121	1.09823e+06	105	204	4639	6721.39
	CUPERTINO	1009	4614	147558	490929	66	76	479	861.64
	DALLY CITY	71	143	1034	1146.67	45	68	348	284.55
	DALY CITY	9565	39893	1314914	3.48465e+06	1272	3587	59530	182929
	DANA POINT	721	3066	153751	255972	0	11	65	82.13
	DANVILLE	1345	5921	203000	448427	335	515	5913	14906
	DAVIS	2746	9706	420340	1.02407e+06	389	501	4005	7589.36
	DEER PARK	29	37	1446	882.22
	DEL MAR	358	1353	25243	58555.2	241	463	3963	10755.7
	DELANO	699	2704	66660	105792	210	289	2169	3925.85
	DIAMOND BAR	1364	7993	281272	639551	0	0	0	0
	DINUBA	53	121	2654	2989.46	20	20	120	120.1
	DOWNEY	8337	29259	1094053	2.29259e+06	1432	2220	32770	61697.1
	DUARTE	3109	10172	302840	778571	943	1495	14773	31025.4
	DUBLIN	843	2781	102348	260366	259	472	6130	12320.8
	E PALO ALTO	28	70	1374	3494.09
	EAGLE ROCK	1236	8116	303377	572579	86	97	291	302.98
	EAST PALO ALTO	82	214	6437	12502.5
	EL CAJON	1833	6613	218880	661515	247	349	2739	15033.8
	EL CENTRO	5311	38517	1089152	3.38973e+06	992	1628	23639	19150
	EL CERRITO	23	132	3594	27776.2
	EL DORADO HILLS	68	185	1774	3682.97	41	46	251	568.65
	EL MONTE	729	5376	163279	576794	89	118	571	968.03
	EL SEGUNDO	253	1325	42628	186522	18	25	297	586.51
	EL SOBRANTE	56	229	7458	11710
	ELK GROVE	1179	3702	133358	251738	180	248	2081	3919.62
	EMERYVILLE	81	206	3480	4076.54	49	110	1322	1876.85
	ENCINITAS	2518	8331	274551	714138	632	1087	9594	36427.3
	ENCINO	11240	58511	1767369	6.59763e+06	876	1453	17525	30137.9
	ESCONDIDO	5378	21327	751755	1.78941e+06	1240	2239	31535	53497.9
	EUREKA	4599	19553	714481	1.66043e+06	688	884	7155	11719.7
	EXETER	32	98	2278	7725.79		13	143	203.3
	FAIFIELD	12	23	746	1217.26	0	0	0	0
	FAIR OAKS	252	703	19563	34139.9	22	33	120	214.5
	FAIRFIELD	4313	48844	1365914	3.39174e+06	907	2937	40025	87267.3
	FALLBROOK	874	2458	55201	113603	467	1091	10949	21813.2
	FOLSOM	4712	16908	606754	1.57856e+06	813	1370	13938	29102.3
	FONTANA	13545	39886	2240515	2.70974e+06	2068	2864	28995	124104
	FOOTHILL RANCH	128	279	6184	5884.39	63	114	1269	1519.24
	FORT BRAGG	1440	5947	164892	265030	494	1536	23300	22672.4
	FORTUNA	234	756	21750	29020.4	58	71	493	862.75
	FOSTER CITY		131	3748	5451.19	0	0	0	0
	FOUNTAIN VALLEY	9209	39940	1279897	5.56483e+06	2014	3031	35554	46742.5
	FREEDOM	1446	6375	238768	596415	155	279	3646	6806.53
	FREMONT	11875	46065	1731827	3.84734e+06	1862	2718	28967	66702.4
	FRENCH CAMP	962	2675	75224	188057	386	575	6816	11666.1
	FRESNO	36809	153803	5451209	1.46556e+07	7000	11402	163406	311992
	FULLERTON	14418	60143	2370464	5.08814e+06	1172	1481	12011	21366.2
	GARDEN GROVE	7976	44669	1388783	4.686e+06	254	333	2334	3688.72
	GARDENA	1207	6693	199552	756179	15	27	109	191.27
	GILROY	718	2925	95005	201273	133	182	1459	2282.21
	GLENDALE	23156	121000	3566229	1.50585e+07	2350	3840	50412	46256.4
	GLENDORA	2919	11488	391805	1.50342e+06	110	156	1166	5853.32
	GOLD RIVER	102	331	9556	22713.3	76	105	528	1250.14
	GOLETA		17	684	700.8	0	0	0	0
	GRANADA HILLS	32	91	2302	7967.89
	GRANITE BAY	29	242	11308	19905.1
	GRASS VALLEY	3749	13435	538790	1.35824e+06	606	794	5604	11906.5
	GREENBRAE	3760	14925	548427	1.32268e+06	372	639	5061	11368.1
	GRENNBRAE	90	593	24215	54776.6
	GRIDLEY	218	634	16327	21066.8	57	226	5996	7476.38
	HACIENDA HEIGHTS	2416	14946	425250	1.89776e+06	0	0	0	0
	HANFORD	3133	12295	401042	1.17962e+06	782	1288	13008	18988.1
	HARBOR CITY	8044	26293	1519649	1.63789e+06	1220	1647	13081	51293.5
	HAWAIIAN GARDENS	17	58	1099	1469.59		20	293	583.96
	HAWTHORNE	1921	9284	301280	860841	108	155	1338	1537.07
	HAYWARD	5338	23113	1083361	2.14916e+06	655	1116	13207	14805.8
	HEALDSBURG	513	1321	42392	91081.9	195	311	1845	3228.82
	HEMET	8819	33709	1185147	3.07855e+06	1132	1554	18396	22785.2
	HERCULES	98	346	11697	32144.7
	HIDDEN HILLS		55	2714	10592.8	0	0	0	0
	HIGHLAND	1281	4260	136302	170007	630	1054	12574	25614
	HOLLISTER	670	2859	81672	197680	82	104	858	1003.75
	HOOPA	91	591	15313	27490.9	35	91	2151	2527.95
	HUNTINGTON BEACH	5452	22412	719717	2.28183e+06	536	1033	10150	20614.9
	HUNTINGTON PARK	2100	10836	282906	1.39226e+06	33	48	545	583.57
	IMPERIAL	274	854	22339	57489.5	12	13	50	82.18
	INDIAN WELLS	79	313	15287	31833.7	0	0	0	0
	INDIO	916	4774	124366	280651	169	372	5605	9288.37
	INGLEWOOD	4924	24954	851870	2.7995e+06	476	833	9035	12827.1
	IRVINE	9650	39400	1485536	3.66076e+06	829	1467	16971	36902.6
	JACKSON	389	1359	42099	66436.7	149	314	3605	6484.14
	JOSHUA TREE	65	823	17571	33104.4	23	63	765	2352.83
	KELSEYVILLE	192	666	34834	62570.7		11	47	72.43
	KING CITY	82	316	7785	9995.78	53	122	1764	1951.87
	LA CANADA	434	1415	30204	84863.8
	LA HABRA	2083	7932	230829	569291	731	1495	24696	48624.8
	LA JOLLA	21369	77147	2974786	7.80987e+06	3970	6486	73648	175366
	LA MESA	8376	34390	1358664	3.74492e+06	986	1627	15752	33919.5
	LA MIRADA	60	118	2719	4835.26	11	48	772	1029.43
	LA PALMA	1176	7014	235417	491862	0	11	90	142.31
	LA QUINTA	2309	6786	220905	895613	659	1127	12135	23464.6
	LA SELVA BEACH		21	1066	2778.8	0	0	0	0
	LA VERNE	453	2085	61880	146900	0	0	0	0
	LADERA RANCH	264	680	15511	30604.6	99	110	436	1005.09
	LAFAYETTE	507	1756	63379	153855	141	272	3348	6617.74
	LAGUNA BCH	187	358	4928	8261.71	0	0	0	0
	LAGUNA BEACH	853	2815	68943	191881	458	708	6318	9385.53
	LAGUNA HILLS	14329	65643	2653731	6.30081e+06	1364	1765	14947	26791.1
	LAGUNA NIGUEL	299	978	19987	25786.2	142	166	595	1327.15
	LAGUNA WOODS	1207	2289	46913	76545.3	526	728	6261	11282.2
	LAJOLLA	63	169	5948	18363.5	11	16	160	1094.5
	LAKE ARROWHEAD	420	2109	68940	157504	324	1313	38702	83597.6
	LAKEPORT	938	4097	117246	291966	256	842	17833	36065.7
	LAKEWOOD	3825	17127	591300	1.28914e+06	760	1088	12442	17173
	LAMONT	13	20	388	260.86
	LANCASTER	6585	27542	882770	1.9509e+06	1871	4088	81473	180555
	LARKSPUR	1151	3262	73286	133434	629	1175	12558	29079.9
	LAS ALAMITOS	147	254	1405	4383.09	117	124	753	1239.82
	LAWNDALE	1538	11077	374596	951397	54	131	2805	1704.34
	LEMOORE	62	167	4712	7055.67	20	23	110	140.85
	LINCOLN	2502	9388	385617	694020	64	76	583	586.74
	LINDSAY	14	95	5762	1708.67	0	0	0	0
	LIVERMORE	136	374	20011	40204.7	0	0	0	0
	LODI	3916	15622	544296	1.19087e+06	686	1047	8126	14206.8
	LOMA LINDA	14748	63562	2181006	5.9331e+06	2001	2854	33395	80674.8
	LOMPOC	1427	9442	422552	777344	320	1003	17019	25855.7
	LONG BEACH	22750	107063	3697481	1.00477e+07	2678	4645	59800	101536
	LOS ALAMITOS	6718	23473	821800	2.06438e+06	1062	1620	16366	29423.6
	LOS ALTOS	2382	9379	312311	721619	238	466	3887	6848.17
	LOS ALTOS HILLS	16	56	1686	4554.25	0	0	0	0
	LOS ANGELES	152575	745673	25711707	8.92821e+07	18036	29260	366479	716908
	LOS BANOS	89	354	6935	14296.9	18	23	94	171.41
	LOS GATOS	5674	23011	858870	2.17387e+06	988	1769	18511	41675.3
	LYNWOOD	6633	36483	1098225	2.43936e+06	287	463	4134	4611.55
	MADERA	1085	7130	309750	522495	263	478	6167	4409.46
	MALIBU	120	717	27751	50104	0	0	0	0
	MAMMOTH LAKES	179	365	7403	24061.4	48	60	427	927.53
	MANHATTAN BEACH	777	2235	48038	163125	239	560	6763	29060.7
	MANTECA	1391	4013	130713	256067	423	920	9997	23650.7
	MARINA	107	375	13790	44541.2
	MARINA DEL REY	2599	9325	226410	452760	954	2426	32230	52694.9
	MARTINEZ	2179	9037	343701	1.32164e+06	200	682	13423	83174.3
	MARYSVILLE	105	294	6576	8811.63	76	116	1155	2956.1
	MATHER		39	1239	3144.7	0	0	0	0
	MCKINLEYVILLE		15	900	248.64	0	0	0	0
	MENCO PARK	112	297	8648	11225.3
	MENIFEE	1031	2721	97625	171119	0	0	0	0
	MENLO PARK	829	3481	135209	319789	42	44	200	297.37
	MERCED	5758	25611	810209	1.9844e+06	1542	3729	50086	114367
	MILL VALLEY	66	138	2076	12943.5	34	37	167	714.95
	MILLBRAE	96	377	12847	43834.8
	MILPITAS	1190	3545	136785	243752	0	0	0	0
	MISSION HILLS	6301	29253	1013630	2.24994e+06	446	657	6791	10406.4
	MISSION VIEJO	9929	42158	1362259	4.0949e+06	1095	1682	14242	34951.7
	MODESTO	18934	75079	2557696	5.03418e+06	3799	5802	57650	111353
	MONROVIA	3863	16729	631806	1.71831e+06	0	0	0	0
	MONTCLAIR	684	3042	78172	166908	193	480	8374	6013
	MONTE SERENO		18	1172	4491.47	0	0	0	0
	MONTEBELLO	7761	46732	1328263	5.75043e+06	552	865	7013	7605.58
	MONTEREY	7624	29479	936257	2.47466e+06	1790	3653	34117	69293
	MONTEREY PARK	12336	68252	2236663	7.50225e+06	488	765	8850	5981.35
	MONTERY	325	2036	88329	145507	19	38	226	424.36
	MONTROSE	26	47	668	650.58	12	12	77	122.14
	MORAGA	79	174	1993	5110.22	59	66	390	1709
	MORENO VALLEY	619	1371	30988	90803.6	410	559	7999	15751.3
	MORGAN HILL	534	1930	66916	151635	160	471	6167	27926.6
	MOUNT SHASTA	1097	4284	169000	224402	337	679	9790	19999.7
	MOUNTAIN VIEW	7373	25930	964772	2.17493e+06	1231	2114	26145	68546.9
	MTN VIEW		25	569	1139.49
	MURRIETA	5197	15782	604789	2.09458e+06	979	1217	11445	23350.1
	N HOLLYWOOD	53	101	1653	1689.05	28	44	464	411.9
	NAPA	5084	18902	615815	1.64628e+06	877	1432	18864	29782.7
	NATIONAL CITY	1092	5768	185585	521091	126	251	2881	4097.27
	NEVADA CITY	31	185	6066	7938.23
	NEWBURY PARK	81	310	9655	27904.3	0	11	103	96.07
	NEWHALL	666	2599	87892	600914	96	193	3287	17081.3
	NEWPORT BCH	50	202	8720	20384	0	0	0	0
	NEWPORT BEACH	20210	78101	2636116	7.80952e+06	3832	5833	58782	93350.7
	NIPOMO		24	2055	2848.3	0	0	0	0
	NO HOLLYWOOD	88	216	3548	7492.52	52	96	935	753.52
	NORTH HOLLYWOOD	2236	12708	443993	1.41669e+06	157	336	6336	8681.06
	NORTHRIDGE	5835	40038	1405045	5.22114e+06	266	373	3610	4132.22
	NORWALK	500	3051	100714	429949	0	0	0	0
	NOVATO	1309	4615	235486	526149	207	492	4485	9465.91
	OAKDALE	421	8061	348777	491169	144	794	17825	59800.8
	OAKLAND	25993	84357	3350604	7.94521e+06	3913	5241	44068	128326
	OCEANSIDE	4861	17566	580079	1.56514e+06	1237	2127	17907	41705.5
	OJAI	137	277	3271	6459.03	65	138	968	1282.02
	OLYMPIC VALLEY		13	715	85.87	0	0	0	0
	ONTARIO	331	1846	45777	136128	141	268	4408	5461.4
	ORANGE	22419	78833	2741391	8.28879e+06	4443	7145	76666	173405
	ORINDA	722	2836	121845	214600	40	55	331	542.64
	OROVILLE	2070	8416	316472	752462	268	520	7107	10276.1
	OXNARD	5480	24423	776556	3.04072e+06	845	1238	11436	20435.3
	PACIFIC PALISADES	140	680	18878	44196.6	23	28	205	267.22
	PALM DESERT	2089	6160	176262	396716	328	538	6300	11318.9
	PALM SPRINGS	8790	35210	1321500	2.66161e+06	1314	1647	13355	24577.9
	PALMDALE	737	3270	98837	278498	272	587	9423	9690.59
	PALO ALTO	12403	48328	1728873	4.00239e+06	1181	1689	14530	32424.4
	PALO CEDRO		41	2661	916.84	0	0	0	0
	PALOS VERDES ESTATES		33	1436	985.78	0	0	0	0
	PAMORAMA CITY	305	1544	60645	72359.6	30	35	261	339.25
	PANORAMA CITY	13403	44334	2511799	3.14244e+06	2068	3140	26282	82177.1
	PARADISE	4171	16153	631938	1.26227e+06	716	1083	10559	18296.4
	PARAMONUT		18	1180	308.2	0	0	0	0
	PARAMOUNT	379	1321	29436	44703.6	171	382	4996	4708.64
	PASADENA	18650	77422	2523762	6.96155e+06	3685	6829	73315	175512
	PASO ROBLES	342	625	10033	20137.6	117	182	2170	4129.65
	PATTON		29	1998	5039.75	0	0	0	0
	PAUMA VALLEY		38	3110	5102.61	0	0	0	0
	PEBBLE BEACH		57	1610	1930.7	0	0	0	0
	PERRIS		24	566	981.06	0	0	0	0
	PETALUMA	2603	11296	454645	1.30741e+06	331	694	6337	10685.3
	PICO RIVERA	373	2699	81420	120867	260	1064	29511	79091.4
	PIEDMONT	15	120	6385	19161.7	0	0	0	0
	PINOLE	2289	11192	429435	842318	144	392	7064	7222.99
	PISMO BEACH	1894	9363	316426	730912	577	1133	13328	34653.6
	PITTSBURG	261	1021	36794	105639	40	51	202	317.53
	PLACENTIA	1104	4583	188792	479946	335	525	4610	9975.8
	PLACERVILLE	2860	9199	306025	722441	638	1194	16954	38507.8
	PLAYA DEL REY		17	655	1353.95	0	0	0	0
	PLEASANT HILL	402	2093	66428	96518.2	0	0	0	0
	PLEASANTON	5971	20335	864141	1.8048e+06	856	1388	16981	30362.2
	POMONA	5353	19421	568283	1.08756e+06	1482	2373	25139	42504
	PORT HUENEME	26	72	2489	2543.66
	PORTER RANCH	435	1476	58984	108136	80	111	1145	1372.13
	PORTERVILLE	2565	10858	334802	632697	639	1106	12184	17228
	PORTOLA	13	37	1575	2525.37
	PORTOLA VALLEY	132	443	15136	46337.2	25	41	148	134.46
	POTERVILLE	176	679	23173	31764.5	11	13	234	92.46
	POWAY	3663	13567	455795	1.26996e+06	799	1422	11892	30488.6
	QUARTZ HILL	240	1732	61909	70975.9	81	232	6549	9191.67
	QUINCY	240	362	4830	13817.6	83	96	487	962.8
	RANCHO CORDOVA	3334	18762	701309	2.0735e+06	0	12	33	149.97
	RANCHO CUCAMONGA	1502	11000	454356	687967	179	269	1867	3337.19
	RANCHO MIRAGE	16081	57294	2063725	3.99059e+06	2714	4093	40146	80736.5
	RANCHO MIRAGO	72	246	14477	46805.9	0	0	0	0
	RANCHO PALOS VERDES	50	488	18366	29005.5	0	0	0	0
	RANCHO SANTA FE		27	724	1604.01	0	0	0	0
	RANCHO SANTA MARGARITA	44	190	6713	19736
	RED BLUFF	1732	7293	293309	494750	438	1020	18106	23779.6
	REDDING	10941	42605	1387085	3.99652e+06	2634	5824	97528	318412
	REDLANDS	6944	24029	807480	1.62189e+06	2073	3114	31890	67573.7
	REDLANDSS	38	59	982	1851.25	26	33	363	676.62
	REDONDO BEACH	1381	5247	189300	521898	69	147	1046	2979.75
	REDWOOD CITY	6757	23183	795975	1.83917e+06	1541	2398	23769	60078.4
	REEDLEY	175	458	9697	31461.3	34	39	130	269.77
	RESEDA	1251	4599	125643	320433	137	278	7138	4146.44
	RIALTO	137	673	21753	50152.4	0	11	35	161.28
	RICHMOND	2288	6534	282214	532196	328	621	12389	25360.6
	RIDGECREST	286	1482	45862	106583	29	49	573	933.16
	RIVERBANK	135	838	31220	56862.9
	RIVERSIDE	21997	86915	3176222	6.4706e+06	4728	8668	131150	318900
	ROCKLIN	388	1308	53384	111235	121	192	2173	2745.12
	ROHNERT PARK	108	264	16527	34933
	ROSEMEAD	2141	8331	251395	1.16768e+06	20	20	88	117.33
	ROSEVILLE	16003	48510	2041198	4.1419e+06	4177	5779	46934	173744
	ROWLAND HEIGHTS	315	1225	29982	131651	0	0	0	0
	S.D.		17	1046	2200.29	0	0	0	0
	SACRAMENTO	52698	179760	6695309	1.55906e+07	9391	15054	175766	476280
	SAINT HELENA	798	2428	75097	171507	178	223	1635	2922.64
	SALINAS	7456	32006	1150988	2.33708e+06	1570	3235	46475	79485.5
	SAN ANDREAS	115	284	8848	6604.69	55	63	444	486.32
	SAN BARNARDINO	80	367	8830	9515.67	34	43	318	730.8
	SAN BERNARDINO	4579	17931	656817	1.79301e+06	1085	1611	18498	35509.8
	SAN BRUNO	17	46	399	459.24		17	75	174.67
	SAN CARLOS	813	3224	121968	339533	65	70	285	1059.05
	SAN CLEMENTE	2008	8401	277513	837719	248	326	2269	3647.56
	SAN DIEGO	60217	229952	9074734	2.28705e+07	10995	17668	186797	563954
	SAN DIMAS	1915	7319	291687	388306	314	861	16068	17020.2
	SAN FERNANDO	60	169	5244	5377.1	24	49	1470	493.69
	SAN FRANCISCO	59928	241006	9152009	2.47785e+07	6848	10275	109965	239359
	SAN GABRIEL	3234	19135	576165	1.72269e+06	66	76	372	596.4
	SAN JOSE	33760	157590	5717850	1.87804e+07	3796	5575	57196	102621
	SAN JUAN BAUTISTA	52	106	1094	1091.13	16	16	225	194
	SAN JUAN CAPISTRANO		119	7256	8878.04	0	0	0	0
	SAN LEANDRO	5924	21269	716879	1.60859e+06	1142	1724	18387	50317.4
	SAN LUIS OBISPO	8808	34265	1322739	4.28831e+06	1446	2318	21214	65313.9
	SAN MARCOS	1239	4253	116552	291453	404	545	5025	25473.9
	SAN MARINO	166	875	34381	140873	0	0	0	0
	SAN MATEO	5867	20752	757609	1.47314e+06	1060	1639	15349	41776.6
	SAN PABLO	600	2416	100049	302561	96	170	1215	2413.86
	SAN PEDRO	1886	8344	275917	675518	307	589	9426	8441.46
	SAN RAFAEL	7347	24191	1095108	2.12427e+06	534	615	3425	12971.1
	SAN RAMON	2125	8694	348779	1.32164e+06	251	375	4412	11782.8
	SAN YSIDRO	16	77	3942	9270.16	0	0	0	0
	SANGER	125	399	12450	51625.7
	SANTA ANA	9059	45221	1958865	3.89977e+06	661	1502	30543	60242.6
	SANTA BARBARA	16831	64397	2152461	6.0773e+06	2962	5607	68219	132919
	SANTA CLARA	8704	23092	1118062	1.94669e+06	1351	1613	11547	44006.3
	SANTA CLARITA	264	736	20816	165664	102	152	1237	2833.25
	SANTA CRUZ	8769	34973	1211964	4.07541e+06	1138	1552	10701	24121
	SANTA MARIA	6648	27879	1021852	3.1851e+06	1176	1795	15703	34616.6
	SANTA MONICA	13812	59245	2160611	7.55663e+06	1500	2440	25921	50136.4
	SANTA PAULA	106	122	445	2003.62	23	27	136	253.78
	SANTA ROSA	15976	53026	1904591	4.26102e+06	2914	5029	51681	159175
	SANTA ROSA VALLEY		47	1544	1638.05
	SARATOGA	53	377	12923	43746.8	35	142	1035	2272.94
	SAUSALITO		11	221	155.29	0	0	0	0
	SCOTTS VALLEY	11	85	3789	6051.93	0	0	0	0
	SEAL BEACH	114	295	8042	20757.2	14	31	659	745.16
	SEASIDE		12	400	556	0	0	0	0
	SEBASTOPOL	773	3032	97601	144948	145	202	1412	2762.13
	SELMA	39	141	3338	10548.4
	SHELL BEACH		17	479	1027.56
	SHERMAN OAKS	3127	9817	276019	800026	795	1338	15515	26708.3
	SHINGLE SPRINGS		18	1166	4240.35	0	0	0	0
	SIGNAL HILL	24	95	1967	1760.86	13	23	179	297.04
	SIMI VALLEY	3240	15944	622744	1.34086e+06	510	814	8324	15097.8
	SOLANA BEACH	365	1077	25628	52944.9	45	87	615	1597.49
	SOLVANG	85	272	8718	9847.57
	SONOMA	1262	5844	187116	598326	285	1192	18548	147466
	SONORA	4259	15507	557638	1.11193e+06	772	1506	15290	23322.4
	SOQUEL	246	537	10422	12994.2	86	109	904	4291.61
	SOUTH GATE	944	6800	220747	1.25364e+06	0	0	0	0
	SOUTH LAKE TAHOE	750	2728	77674	436802	259	506	5500	13890.4
	SOUTH PASADENA	77	312	11149	21215.2	0	0	0	0
	SOUTH SAN FRANCISCO	2219	5910	324617	325003	697	973	9281	32374.6
	SQUAW VALLEY	153	648	19332	40096.5
	ST. HELENA	434	2629	92903	274424	27	65	458	776.29
	STANFORD	8558	27577	947257	2.79662e+06	1884	2552	21655	55844.1
	STOCKTON	21074	78713	2548922	5.3699e+06	3625	7293	110790	201774
	SUN CITY	94	143	896	2335.68	86	99	538	1447.61
	SUN VALLEY	264	1083	27862	61034.7	0	12	68	141.04
	SUNNYVALE	3002	14639	574710	1.30126e+06	133	246	3495	7698.31
	SUSANVILLE	438	5980	256743	552030	130	414	8460	48985.6
	SYLMAR	506	1604	68774	224162	48	62	512	1279
	TAHOE CITY		20	826	236.94	0	0	0	0
	TARZANA	7350	53173	1779751	4.75563e+06	963	2012	37247	29844
	TEHACHAPI	67	479	21460	22333.9
	TEMECULA	1556	4817	150901	279873	295	534	4696	7212.25
	TEMPLE CITY	39	743	25704	50063.4
	TEMPLETON	4537	17035	761049	2.27424e+06	876	1430	14682	28301.6
	THOUSAND OAKS	7479	26310	893984	2.26172e+06	1352	2476	29076	51115.9
	THREE RIVERS		52	1366	1213.95	0	0	0	0
	TIBURON	17	70	2293	5290.2	13	13	78	129.8
	TOLUCA LAKE	226	1336	47833	83435.1	0	0	0	0
	TORRANCE	31429	132911	4731295	1.43087e+07	5156	8643	91255	146358
	TRABUCO CANYON		13	926	1005.19	0	0	0	0
	TRACY	1537	5917	185761	459363	300	499	3768	5873.93
	TRAVIS AFB	355	1073	25634	59412.4	144	200	1935	6024.06
	TRUCKEE	758	2338	55261	131875	302	612	6663	9610.14
	TULARE	1770	7093	259475	683606	204	269	1444	2463.28
	TURLOCK	2875	11212	341128	854243	410	527	5234	7183.75
	TUSTIN	778	3119	134716	266590	16	17	47	81.17
	UKIAH	1847	9278	319367	739225	367	752	11064	16582.2
	UNION CITY	5361	16032	657006	1.01523e+06	46	74	452	2169.73
	UPLAND	8552	33127	1051736	2.39493e+06	946	1468	20743	34891.1
	VACAVILLE	3813	14911	573966	1.14052e+06	332	563	4882	9625.13
	VALENCIA	4371	16027	554353	1.21756e+06	1022	2088	39337	49438.3
	VALLEJO	6080	18415	806680	1.42471e+06	1161	1550	12517	43748.9
	VALLEY VILLAGE	64	307	8617	34610	0	0	0	0
	VAN NUYS	4760	22379	682506	2.16579e+06	988	1637	17381	79895.8
	VENICE	36	73	1692	3786.14	0	0	0	0
	VENTURA	13176	52148	1847140	5.30733e+06	2472	4110	38794	78458.2
	VICTORVILLE	1693	6996	217781	479752	412	1389	33896	67931
	VILLA PARK	29	151	5150	24610.4	0	0	0	0
	VISALIA	7263	26231	781920	2.11503e+06	1826	2580	20961	31530.7
	VISTA	2812	11003	458121	930690	251	378	2831	8829.53
	W. COVINA	48	176	5993	14704.1
	WALNUT CREEK	24319	76352	3226228	7.1938e+06	4585	6857	66162	168067
	WASCO	26	43	1126	4603.49
	WATSONVILLE	83	320	6972	13487.7	31	80	946	760.41
	WEST COVINA	5639	22011	635891	1.35597e+06	923	1414	13973	18918.9
	WEST HILLS	4717	17834	568754	1.51381e+06	887	1521	16045	23991.8
	WEST HOLLYWOOD	1960	11142	293066	1.52867e+06	599	739	5688	11858.9
	WEST LOS ANGELES		88	1894	5886.9		38	798	4193.54
	WESTLAKE VILLAGE	2087	6942	242189	797878	105	239	2757	3688.55
	WESTLAKE VLG		19	655	468.22
	WESTMINSTER	9929	99181	3062499	1.66557e+07	48	78	849	633.48
	WHITTIER	6795	23531	796498	1.79263e+06	1616	2738	34929	56489
	WILDOMAR	246	393	5038	8849.28	174	189	1223	2507.8
	WILLITS	525	2945	96383	177891	188	474	6873	7964.7
	WILLOWS	156	4619	182136	194347	31	176	4896	3808.26
	WILMINGTON		29	901	2956.92	0	0	0	0
	WINDSOR	101	377	14649	61857.9		25	730	5027.52
	WOODLAND	2585	11137	393781	666389	236	329	3085	6414.08
	WOODLAND HILLS	10818	36932	1946524	2.40287e+06	1362	1965	18758	51410.6
	YORBA LINDA	510	2227	93088	227836	72	119	1206	2655.96
	YREKA	605	2023	62584	114740	258	623	10625	21240.5
	YUBA CITY	4961	20302	649045	1.66238e+06	1027	1777	15258	52544.5
	YUCCA VALLEY	729	3298	102434	238567	183	244	2499	3188.91
CO	ALAMOSA	460	1090	22894	58693.3	116	180	1983	3899.45
	ARVADA	1377	6358	229543	634937	131	1052	29551	127885
	ASPEN	191	606	18545	29154.1	58	83	528	898.26
	AURORA	13328	47203	1703946	5.90776e+06	2292	3805	30863	65050
	BASALT	342	1090	32229	69799	132	202	1140	2408.57
	BOULDER	5771	20750	713235	1.69085e+06	1012	1586	11145	23547.6
	BRECKENRIDGE	55	145	4606	10508.3	0	0	0	0
	BRIGHTON	167	420	12358	19899.1	68	110	888	1565.99
	BROOMFIELD	210	535	12031	22991.5	86	104	503	1280.35
	CANON CITY	1256	5434	160927	517476	449	748	5471	10957.6
	CASTLE ROCK	283	573	5844	12187.2	169	190	623	1236.79
	CENTENNIAL	873	2510	53075	170806	387	600	5685	11186.2
	COLO SPGS	38	134	1378	4263.31	34	60	291	1389.85
	COLORADO SPRINGS	22476	71881	2279585	6.32816e+06	5473	8399	62170	133940
	CORTEZ	535	1368	34431	88213.8	152	229	1867	2415.62
	CRAIG	170	425	13263	25350.1	28	46	225	420.67
	CRESTED BUTTE	60	122	947	1585.58	42	63	336	580.39
	DANBURY	525	2197	96226	356677
	DEL NORTE	53	181	5500	7386.21	40	113	3243	5213.97
	DELTA	489	1352	36399	60812.3	213	350	3113	3452.6
	DENVER	39715	137769	4769877	1.23716e+07	8606	12229	100094	247709
	DURANGO	5418	22978	772780	1.82305e+06	943	1417	9359	15176.6
	EAGLE		15	1029	313.07	0	0	0	0
	EDWARDS	401	1570	72572	144951	12	16	49	142.79
	ELBERT		79	1899	3427.09	0	0	0	0
	ENGLEWOOD	5993	20549	681856	1.736e+06	1676	2549	21936	46419.8
	ERIE		26	1463	1114.35
	ESTES PARK	311	1316	46785	127958	68	95	567	1194.37
	EVERGREEN	20	53	2429	14503.7	0	0	0	0
	FORT CARSON	219	761	31148	74546	43	67	495	749.73
	FORT COLLINS	12211	40217	1272512	3.36639e+06	3208	4861	36539	68721.9
	FORT COLLINS,	170	428	10336	11307.2	92	190	3204	2242.43
	FORT MORGAN	337	1307	60596	128315	91	138	1279	2366.29
	FRASER		28	770	1751.65	0	0	0	0
	FRISCO	409	1062	30356	72743.8	105	144	1062	1786.82
	FRUITA	60	226	3409	3642.59	43	115	709	1209.46
	FT. CARSON		18	1620	176.36	0	0	0	0
	GLENWOOD SPGS	173	464	11291	28200.6	94	123	938	2190.78
	GLENWOOD SPRINGS	1555	6582	237194	471350	261	339	1655	3350.17
	GOLDEN	2986	6020	85468	231355	1672	2734	24905	32452.9
	GRAND JCT	195	766	21505	29613.5	26	49	234	297.73
	GRAND JUNCTION	7866	30285	923748	2661913	1855	2739	19516	30609.8
	GRAND LAKE		39	2084	2521.55	0	0	0	0
	GREELEY	5336	19600	654043	1.58482e+06	1133	1882	16523	23108.5
	GREENWOOD VILLAGE	787	2433	60232	103669	295	513	4962	9921
	GUNNISON	207	586	20611	31587.3	82	106	563	1105.35
	HIGHLANDS RANCH	764	2806	95677	166450	14	27	92	159.4
	JOHNSTOWN	202	546	6715	11855.2	131	240	3271	7345.9
	LA JUNTA	224	468	6544	14647.6	105	197	2920	2599.36
	LAFAYETTE	7421	24130	954876	1.38545e+06	1730	2124	17207	56913
	LAKE CITY	151	1407	101433	115479		20	449	376.94
	LAKEWOOD	4499	17844	576495	1.52038e+06	563	872	5131	11039.8
	LAMAR	72	201	6253	12185	26	35	164	258.2
	LITTLETON	3744	14001	499955	1.26894e+06	394	561	4860	11870.7
	LONE TREE	4272	16240	485863	932478	1186	2509	41911	150330
	LONETREE	529	1427	25972	79961	380	611	5084	10270.7
	LONGMONT	5602	20682	716682	1.83364e+06	1120	1575	10065	20685.6
	LOUISVILLE	1020	2304	44256	116749	597	947	7564	15386
	LOVELAND	4267	15412	605900	1051615	1004	1358	10533	20884.1
	MONTROSE	2628	10805	364979	620860	521	802	4838	8143.4
	NORTHGLENN	938	4291	141636	296929	36	51	203	408.59
	OLATHE	16	41	1522	3154.01	0	0	0	0
	PAGOSA SPRINGS	267	679	11720	15475.8	102	172	1991	2000.98
	PARACHUTE		16	990	361.32	0	0	0	0
	PARKER	5084	22039	865896	2.28577e+06	649	952	7827	20642.8
	PUEBLO	12069	48103	1502619	3.8435e+06	2785	4961	69809	139013
	PUELO	22	46	778	2880.57
	PURBLO	17	27	722	376.72
	RIFLE	239	863	26074	53274.4	65	121	549	1265.3
	SALIDA	442	1349	41505	64527.8	102	162	1138	1633
	SNOWMASS VILLAGE		22	1263	4169.45
	STEAMBOAT SPRINGS	1799	5336	172952	374235	528	777	7454	11916.1
	STERLING	325	1378	38234	62571	62	142	842	1008.14
	THORNTON	1075	3135	66942	118391	519	905	10188	19296.3
	TRINIDAD	134	455	14129	34939
	USAF ACADEMY	17	31	464	865.61	15	17	111	252.71
	VAIL	371	712	12721	41893.7	210	306	3640	12214
	WALSENBURG	56	302	8018	11911.9	38	188	4892	7325.47
	WESTMINSTER	1518	5244	184239	416726	274	441	4090	11729.8
	WHEAT RIDGE	3342	8837	261903	552962	1050	1400	7586	17342.1
	WOODLAND PARK	100	260	3237	4982.76	74	146	1253	1434.46
	WRAY	100	377	12685	18058.3	35	71	1111	1536.37
CT	AVON	724	2340	82701	198290	230	516	5636	11785.9
	BANTAM	124	269	4365	11653.6	65	123	1925	3867.9
	BERLIN	1239	4444	213384	846995	0	0	0	0
	BLOOMFIELD	3465	13935	548570	1712939	415	614	5643	6930.51
	BRANFORD	509	1879	67802	184865	14	17	74	280.5
	BRIDGEPORT	6151	22902	741037	2.15329e+06	659	1286	16549	23978.4
	BRISTOL	3787	13330	485298	1.1036e+06	481	679	6393	10630.1
	BROOKFIELD	299	568	8694	26262.5	179	248	1759	3173.98
	BROOKLYN	1007	5690	279976	569621	61	96	466	1417.56
	CHESHIRE	611	2252	97294	283101	0	25	374	254.95
	COLEBROOK		29	1711	1975.55	0	0	0	0
	COLUMBIA		62	1901	2705.91	0	0	0	0
	COS COB	352	1620	70074	146501	0	14	337	4715.17
	CROMWELL		42	3603	5746.75	0	0	0	0
	DANBURY	11819	41892	1469889	4.06548e+06	1681	2926	29184	66600
	DARIEN	529	1618	58615	128388	25	45	313	870.54
	DERBY	807	2714	96112	159209	91	125	960	2667.24
	EAST HARTFORD	803	5600	255163	531323	102	298	8306	5356.18
	EAST LYME	196	703	28730	120519	0	0	0	0
	ELLINGTON	68	104	2616	2479.77	34	42	141	363.29
	ENFIELD	1796	6457	250237	751863	228	399	5022	7094.66
	ESSEX	351	662	9464	16043.5	216	340	1701	5229.86
	FAIRFIELD	6585	24314	850765	2.48125e+06	869	1769	21046	62680.8
	FARMINGTON	11303	45892	1755627	5.55179e+06	1147	1855	19603	43755.2
	GLASTONBURY	1819	7089	263332	750288	187	226	1514	2966.84
	GREENWICH	4975	17858	616843	2.01923e+06	441	721	5075	8877.6
	GROTON	970	3243	77077	265443	387	684	10232	25367.2
	GUILFORD	1496	5451	180849	587657	132	210	2145	7213.12
	HAMDEB	523	2486	82163	329901	0	0	0	0
	HAMDEN	10452	34556	1055245	3.50433e+06	2702	5690	74432	167195
	HARTFORD	18867	65229	2619231	9.15095e+06	3239	5960	75478	141865
	KENSINGTON	638	2868	112121	268657	75	91	466	876.46
	LAKEVILLE	472	2003	70925	268333	0	0	0	0
	LITCHFIELD		13	210	1479.23	0	0	0	0
	MADISON	1173	3928	128220	459670	146	330	8577	15828.2
	MANCHESTER	7532	27912	1074527	3.00011e+06	776	1174	8547	17020.6
	MANSFIELD	86	204	7165	27907.2		11	55	57.28
	MANSFIELD CENTER	209	465	12950	37912.2	75	137	966	1443.85
	MERIDEN	3922	15556	627664	1.83383e+06	346	638	4361	11358.8
	MIDDLEBURY	5137	23862	931656	3.27882e+06	784	1262	11836	21509.9
	MIDDLETOWN	7049	24532	893267	2.88372e+06	1329	2087	25241	70001.3
	MILFORD	3758	14498	537369	1.63988e+06	405	680	8288	10971.4
	MONROE	145	379	7340	5275.36	45	76	1419	1321.38
	MYSTIC	865	4368	146127	448250	0	0	0	0
	NAUGATUCK		101	2184	5895.19		47	766	674.7
	NEW BRITAIN	8269	30424	1160889	3.5705e+06	1292	2475	26165	40375.2
	NEW CANAAN	513	1937	54757	203701	84	100	362	628.97
	NEW HAVEN	18571	82207	2843294	8.04548e+06	1254	2290	23490	52373.1
	NEW LONDON	2984	19329	646011	1.80795e+06	656	1115	12556	30548.6
	NEW MILFORD	1029	3181	89873	344829	190	253	1355	2649.8
	NEWINGTON	552	2690	109431	373582
	NEWTOWN	28	78	1681	977.08	11	13	74	145.07
	NIANTIC	17	17	118	236.39	16	16	111	229.89
	NORTH BRANFORD	474	1566	55468	152738	0	0	0	0
	NORTH FRANKLIN	643	1605	26659	40248.3	379	768	8181	16483.7
	NORTH HAVEN	1815	6685	204614	429507	259	595	10061	33666.5
	NORWALK	6476	22796	900776	2.32453e+06	842	1378	14826	27662.8
	NORWICH	4669	17464	715012	2.27714e+06	656	1104	7014	14270.7
	OLD GREENWICH	51	152	5089	3429.44		12	125	133.12
	OLD LYME	11	70	3153	7014.36	0	0	0	0
	OLD SAYBROOK	139	715	27908	65276.7	0	0	0	0
	ORANGE	81	146	4004	5861.75
	PLAINFIELD	104	488	18198	42776.1	0	0	0	0
	PLAINVILLE	303	1046	37600	101335
	PLANTSVILLE	131	452	7789	5041.72	55	202	2169	1705.91
	PORTLAND	70	285	5584	15300.8	47	154	2591	7332.68
	PROSPECT	248	720	27909	77845.8	28	55	264	543.53
	PUTNAM	2131	8417	245092	870946	342	583	4947	17341.4
	REDDING	21	63	1475	3484.26
	RIDGEFIELD	446	1930	66882	228133	24	30	80	195.87
	RIVERSIDE	26	100	2829	10928.2	0	0	0	0
	ROCKY HILL	314	1467	55836	196958	0	0	0	0
	SHARON	1358	5100	255332	627101	322	629	10864	24826.4
	SHELTON	2160	8638	287128	813377	520	968	9746	13833.9
	SHERMAN		30	2040	1507.24	0	0	0	0
	SIMSBURY	269	1613	65908	355361	0	0	0	0
	SOUTH GLASTONBURY	17	47	1194	4717.92
	SOUTH WINDSOR	1142	3744	105134	312284	266	465	3404	7449.69
	SOUTHBURY	331	839	21851	49830.6	43	78	547	1026.42
	SOUTHINGTON	1385	5295	172954	490771	199	661	9854	13557.2
	SOUTHPORT	230	672	20952	57056.4	0	0	0	0
	STAMFORD	7756	29244	1058175	2.97492e+06	868	1417	11278	17249.9
	STORRS	64	275	10946	30528.5
	STRATFORD	868	2998	113524	542660	32	60	577	802.17
	TERRYVILLE	29	259	8254	3572.88		54	745	577.9
	TORRINGTON	3570	15392	608127	1.37534e+06	574	1107	11401	28586.3
	TRUMBULL	6209	24095	923112	2.68867e+06	856	1471	10420	24322.5
	VERNON	593	2518	104147	489233	101	176	3938	2721.53
	VERNON ROCKVILLE	59	180	3183	7163.76	39	89	615	1011.18
	W HARTFORD	182	643	27177	79069.6
	W. HARTFORD		25	750	500.77	0	0	0	0
	WALLINGFORD	2168	5397	139293	359711	611	1048	8167	19082.4
	WATERBURY	10816	50284	1778512	4.32865e+06	1168	3145	61175	129102
	WATERFORD	2196	7872	242083	656022	570	1828	43935	133099
	WEST HARTFOD	24	37	2341	5202.56	0	0	0	0
	WEST HARTFORD	6167	27553	1090525	4.31347e+06	83	132	727	1666.99
	WEST HAVEN	292	1340	42540	109263	0	0	0	0
	WESTBROOK		19	618	1186.74	0	0	0	0
	WESTPORT	1665	6222	196491	885130	146	167	627	1692.25
	WETHERSFIELD	546	2474	128958	415169	0	0	0	0
	WILLIMANTIC	2341	7427	270693	839407	327	497	2328	5587.74
	WILTON	238	945	33067	146468	17	21	102	197.94
	WINDSOR	50	126	3349	2640.92	11	12	209	178.38
	WINSTED		108	4619	18435.3	0	0	0	0
	WOODBRIDGE	37	131	3322	6389.71	18	20	60	109.66
DC	WASHINGTON	31049	135012	5071895	1.36829e+07	4481	9688	150810	249028
DE	BETHANY BEACH		64	4571	14821.7	0	0	0	0
	DOVER	10372	35368	1524962	4.2948e+06	1907	3075	29392	41776.4
	GREENVILLE	64	199	5430	15445.1	14	16	59	149.84
	HOCKESSIN	22	36	668	2647.45	14	14	61	115.18
	LEWES	6843	22197	1054597	2.38591e+06	1590	2437	25189	34444.4
	MIDDLETOWN	29	73	930	4349.51	16	26	141	707.92
	MILFORD	1187	3342	113057	219974	417	766	10231	20767.7
	MILLSBORO	346	1280	50146	212317	39	45	655	2349.3
	MILTON	826	3518	105689	264872	26	27	106	240.76
	NEW CASTLE	352	1154	28626	92305.5	44	160	4134	14212
	NEWARK	10339	30906	988233	3.39998e+06	2828	4136	37433	72703.3
	REHOBOTH BEACH	2812	9533	371576	1.04458e+06	177	197	1087	1908.06
	SEAFORD	1706	6097	240240	584962	194	279	1508	4414.43
	SELBYVILLE	61	102	1807	6806.51	44	44	358	444.83
	SMYRNA	97	274	11785	35630.2	0	0	0	0
	WILMINGTON	18885	62915	2510294	6.14573e+06	2050	3752	42438	169004
FL	ALTAMONTE SPRINGS	7848	31835	1147812	2.33306e+06	1075	1789	20990	30956.8
	APOLLO BEACH		16	346	916.65
	APOPKA	166	791	39669	174113	0	0	0	0
	ARCADIA	451	1548	59305	118860	51	69	240	294.89
	ATLANTA SPRINGS	232	924	28932	108851
	ATLANTIS	3105	9296	235830	566774	1128	1838	15966	32580.9
	ATTAMONTE SPRINGS	80	99	959	935.52	73	74	266	319.76
	AUBURNDALE		15	1286	619.4	0	0	0	0
	AVENTURA	14080	55082	1854601	4.5819e+06	1190	1970	21343	48604.1
	AVON PARK	187	329	3296	14247.6	109	124	669	778.35
	BAL HARBOUR	15	179	5688	14347.3	0	0	0	0
	BARTOW	241	869	31069	60938.9	47	97	1869	1992.23
	BAY HARBOR ISLAND		23	135	170.62
	BAY HARBOR ISLANDS	734	7135	218248	536173	87	149	1977	1711.99
	BAY HARBOUR ISLANDS	187	554	12261	20104.7	54	92	745	822.93
	BELLE GLADE	140	448	9313	22086.6	29	39	184	278.7
	BELLEAIR	521	1771	69384	198186	0	0	0	0
	BEMBROKE PINES	30	56	1053	2571.58
	BEVERLY HILLS	798	5586	173051	134866	509	3191	84556	73473
	BOCA GRANDE	228	1122	51426	93015.4	11	26	527	1091.35
	BOCA RATON	33189	107335	3847994	9.39119e+06	5000	7698	65497	122948
	BONITA SPRINGS	7630	26001	798708	2.32478e+06	1387	1895	11520	23840
	BOYNTON BEACH	20730	70557	2495847	6.2758e+06	2301	3755	34559	63710.6
	BRADENTON	21833	72042	2319676	6.64166e+06	5136	9081	111570	271297
	BRANDENTON	679	3582	135550	520485
	BRANDON	12603	38838	1090108	3208911	3507	5300	50915	82329.8
	BROOKSVILLE	7231	23853	897285	1.68154e+06	2247	3831	46184	84990
	CAPE CORAL	9944	31304	1126712	2.35239e+06	2034	3137	21008	46273.4
	CASSELBERRY		12	123	386.15
	CELEBRATION	3715	11676	324652	763842	1365	2022	18148	32318.3
	CHIPLEY	117	357	7052	18563.9	40	58	357	651.21
	CLARKSVILLE	73	697	22939	35571.7	23	62	1664	1221.92
	CLEARWATER	22278	87066	2919229	8.77513e+06	5767	11915	164073	861976
	CLERMONT	5575	18624	673061	1946405	1436	2442	23873	38880.2
	CLEWISTON	350	864	20877	28244.2	67	101	1148	1182.43
	COCOA BEACH	794	2208	66709	175349	250	336	2492	5609.29
	COCONUT CREEK	1480	6127	194228	520380	253	304	2456	3241.27
	COCONUT GROVE	769	4061	112220	293662	199	265	2335	2426.75
	CORAL GABLES	30999	156658	4633359	1.62772e+07	2028	2985	24246	41310.8
	CORAL SPRINGS	9173	32895	1068610	2.60104e+06	1398	2086	16868	31388.4
	CRESTVIEW	1994	7856	249522	421998	438	648	5281	8461.11
	CRYSTAL RIVER	3736	14311	415492	660258	969	1836	15916	39077.8
	CUDJOE KEY	21	56	1474	940.68
	CUTLER BAY	11	32	982	1771.62	0	0	0	0
	DADE CITY	209	770	22826	49134.4	44	59	608	708.11
	DAVENPORT	2772	7806	219127	998251	813	1120	7763	13267.9
	DAVIE	85	390	5855	8347.48	62	82	470	868.08
	DAYTONA BCH	13	185	4841	11505.5		40	436	5032.56
	DAYTONA BEACH	15730	54629	1846912	3.5572e+06	4804	7715	79432	92169.7
	DEBARY	79	153	3118	4424.57	50	60	466	526.93
	DEERFIELD BCH	304	1535	47453	180549	0	0	0	0
	DEERFIELD BEACH	783	2033	54453	112009	338	496	6396	10686.4
	DEFUNIAK SPRINGS	305	1405	34001	21013.5	166	452	9069	6793.09
	DELAND	5410	18543	681898	2.63227e+06	1478	2172	20266	31133.2
	DELRAY BEACH	16612	55479	2011033	5.09753e+06	2538	4185	44790	67947
	DELTONA	187	422	9538	21900.1		11	65	191.63
	DESTIN	1067	3782	133508	338785	400	990	21625	36361.8
	DORAL	593	3035	85354	163492	85	112	623	1751.08
	DUNEDIN	400	1765	60751	159564	13	16	110	408.7
	EDGEWATER	1415	5542	182135	267796	344	1063	25200	26301.1
	EGLIN	210	730	25175	78914.3	0	0	0	0
	EGLIN AFB	167	492	12442	13667.5	44	53	444	658.71
	ENGLEWOOD	1966	7383	260493	604916	211	254	1520	1892.71
	ESTERO	687	2274	85619	316908	40	48	206	376.33
	EUSTIS	1586	6513	245563	494640	201	567	11495	46928.3
	FERNANDINA	208	815	13118	21134		12	60	66.65
	FERNANDINA BEACH	853	2271	66752	172366	220	252	2034	3700.85
	FLEMING ISLAND	1084	3536	90584	214399	442	822	11333	15792.1
	FORT LAUDERDALE	7647	29789	954018	1.91902e+06	2390	4104	47757	75113.5
	FORT MYERS	41647	131323	4271581	1.08361e+07	9258	14456	123473	238504
	FORT PIERCE	6051	22277	829464	1.77583e+06	880	1370	16271	27593.1
	FORT WALTON BEACH	4367	15531	502764	1.17729e+06	1143	2056	17928	29965.9
	FROSTPROOF	35	86	2216	8032.74	0	0	0	0
	FRUITLAND PARK		17	554	467.4	0	0	0	0
	FT LAUDERDALE	12787	54551	1746359	5.28338e+06	1679	2714	29852	56027.2
	FT MYERS	6676	16909	467533	1.79454e+06	1902	2835	19849	42945.6
	FT WALTON BEACH	237	788	27752	25772.8	49	91	1176	1311.94
	FT. LAUDERDALE	1645	6905	210388	639373	322	651	5232	11271.6
	FT. MYERS	1069	3721	101344	328841	122	139	605	1269.37
	GAINESVILLE	26320	94979	3124945	7.80545e+06	7248	14039	202038	391210
	GAINSVILLE	124	348	10678	9175.13	18	40	695	480.78
	GRASSY KEY		18	1401	2595	0	0	0	0
	GREENACRES	12	37	473	848.19
	GULF BREEZE	2604	7745	146659	366647	1372	2621	25632	52672.1
	HAINES CITY		42	1475	5663.18	0	0	0	0
	HALLANDALE	38	279	8418	7704.93		12	204	249.38
	HALLANDALE BEACH	3728	14624	488895	1.03607e+06	231	348	5246	4650.79
	HEATHROW	125	185	1318	1463.94	76	87	352	488.72
	HERNANDO		65	4282	8211.45	0	0	0	0
	HIALEAH	20196	72183	2032553	6.25528e+06	3098	4049	42008	29680.4
	HIGHLAND BEACH		43	2650	16859.3	0	0	0	0
	HOLIDAY	659	2783	111412	239918	0	0	0	0
	HOLLYWOOD	14721	62203	1889163	6.0554e+06	2047	2946	27306	41432.9
	HOMESTEAD	801	2156	49698	81552.4	184	257	2923	2743.72
	HOMOSASSA	1643	4975	216216	471366	245	302	1939	2095.82
	HUDSON	6056	18217	586176	1.32508e+06	2049	2992	33026	44311.8
	IMMOKALEE	12	37	1187	4009.91	0	0	0	0
	INDIALANTIC		35	2434	929.05	0	0	0	0
	INDIAN HARBOUR BEACH	100	203	2391	3218.08	52	72	545	717.33
	INVERNESS	3824	11718	530743	1.03915e+06	544	681	4459	8370.17
	ISLAMORADA	16	122	5775	12816	0	0	0	0
	JACKSONVILLE	56878	208544	6769019	1.91549e+07	14241	23874	265929	556348
	JACKSONVILLE BEACH	3675	12873	452433	1.11956e+06	807	1310	10166	19300.2
	JENSEN BEACH	1186	3737	162923	412311	0	0	0	0
	JUNO BEACH	31	84	2790	14817	28	61	1650	11017.6
	JUPITER	8784	28491	948084	2.38024e+06	1550	2218	19853	60821.2
	KEY BISCAYNE	48	110	987	1363.66	14	18	57	117.68
	KEY LARGO	134	362	7946	8898.88	64	150	2504	1460.35
	KEY WEST	2106	8160	246498	594748	559	1405	26849	50092.5
	KISSIMMEE	12522	42118	1423589	2.76209e+06	2553	4032	46936	57779.1
	LA BELLE	34	70	1454	6156.38
	LADY LAKE	1392	4233	117491	451838	473	666	5874	11014.9
	LAKE CITY	3124	15800	535652	1.0483e+06	625	1064	12486	16817
	LAKE MARY	5040	23107	624623	1.85651e+06	1193	1870	14867	20035.7
	LAKE PLACID	255	1113	41012	73580.7
	LAKE WALES	1233	6027	238612	463756	136	203	2194	2880.58
	LAKE WORTH	6198	19424	756710	1.62153e+06	1190	1832	20291	37766.6
	LAKE WORTH FL	389	2074	65746	259476
	LAKELAND	20819	77955	2505796	5.85091e+06	5457	8275	72366	137326
	LAKEWOOD RANCH	409	1357	47703	144504	13	17	58	690.42
	LAND O LAKES	43	104	2000	3362.35	0	0	0	0
	LARGO	12620	50176	1723702	5.20459e+06	1861	2950	25786	45522.9
	LAUDERDALE BY THE SEA	25	115	3098	6840.68
	LAUDERDALE LAKES	3770	11129	332518	737877	724	1071	9851	11988.6
	LAUDERHILL	83	230	5399	26301.8	54	126	3125	23129.3
	LECANTO	3283	10985	368807	929260	1083	1770	14542	31224.6
	LEESBURG	14014	37764	1376924	2.79497e+06	3865	5973	54968	90288.9
	LEHIGH ACRES	483	1105	22244	39099.4	132	164	823	1841.33
	LIGHTHOUSE POINT	2039	8943	281801	440902	385	836	9037	18635.5
	LONGBOAT KEY		33	1410	660.94	0	0	0	0
	LONGWOOD	995	3345	126161	388953	252	289	1263	2638.55
	LOXAHATCHEE	1607	6596	195811	325832	257	413	3582	6469.96
	LUTZ	704	1673	33814	121657	358	482	4554	7368.79
	LYNN HAVEN	204	408	4640	10758	140	167	1058	1430.27
	MACCLENNY	35	74	747	3381.38	28	32	146	302.12
	MAITLAND	4015	20006	722572	1.66959e+06	656	1257	13430	27656.1
	MARATHON	1333	8930	406215	745336	269	673	10192	12865.9
	MARCO ISLAND	295	599	11519	41090.1	0	0	0	0
	MARGATE	3598	12659	397772	1.45742e+06	892	1294	13800	17862.3
	MARIANNA	585	3509	117066	173839	151	702	18741	28473.2
	MAYPORT	19	35	396	2139.67	11	13	90	210.59
	MELBOURNE	24740	90297	2897249	8.17758e+06	6182	10601	112897	244651
	MERRITT ISLAND	2752	8281	255170	629826	754	1171	8827	11573.1
	MIAMI	131546	631992	19473403	5.9474e+07	14093	21530	284466	355410
	MIAMI BEACH	8471	33887	1102339	3.01838e+06	1627	2144	22435	30579.2
	MIAMI GARDENS		14	406	605.36
	MIAMI LAKES	2597	10742	319769	1.77838e+06	156	171	790	1224.44
	MIAMI SHORES	441	1769	43660	224044	91	119	733	1124.9
	MIAMI SPRINGS	20	91	2613	6862.21	0	0	0	0
	MIDDLEBURG	527	1447	26661	50223.9	401	737	9675	21854.5
	MILTON	1822	16715	609284	1.08135e+06	819	2665	53545	98706.3
	MIRAMAR	4594	16324	499953	1.39034e+06	1000	1363	11171	17563.1
	MIRAMAR BEACH	395	1854	59469	140168
	MLEBOURNE	41	64	665	1941.37	33	38	162	278.17
	MOUNT DORA	5999	19685	696084	2.08315e+06	783	1294	10386	18756.7
	MT DORA		18	1323	1083.6	0	0	0	0
	N MIAMI BEACH		11	335	585.95	0	0	0	0
	N PALM BEACH	71	225	7881	43877.5	0	0	0	0
	NAPLES	33097	109751	3605309	9.18174e+06	7213	11957	101812	251572
	NAVARRE	48	122	3249	8734.45	14	18	319	197.07
	NEPTUNE BEACH	118	328	3365	4115.38	79	103	663	1484.85
	NEW PORT RICHEY	9040	36911	1315218	2.64469e+06	819	1343	13623	24647
	NEW SMYRNA BEACH	2379	8575	281527	513566	470	1002	7569	13715.2
	NICEVILLE	1384	3889	116290	229064	687	1173	11395	22601.9
	NOKOMIS		26	1570	712.4	0	0	0	0
	NORTH BAY VILLAGE	168	448	14277	68266.3	0	0	0	0
	NORTH FORT MYERS	305	879	48255	92474.5
	NORTH MIAMI	2621	10337	352843	1.27684e+06	319	423	3460	4321.43
	NORTH MIAMI BEACH	5776	24550	746496	2.48986e+06	67	80	488	608.9
	NORTH PALM BCH	282	609	12661	19383	189	296	4559	4992.92
	NORTH PALM BEACH	876	5115	165115	717111	296	2103	55591	426168
	OAKLAND PARK	1758	5381	173064	631705	499	777	9078	16101
	OCALA	27782	93172	3540795	9.28118e+06	6971	10887	91745	171216
	OCOEE	5968	26830	846530	2.46207e+06	2334	7447	161129	478337
	ODESSA	646	2538	71611	265349	300	953	27026	38823.6
	OKEECHOBEE	1918	7356	219298	542032	392	598	4740	7471.56
	OLDSMAR	879	3070	80024	216340	64	125	886	1814.31
	OPA LOCKA		14	418	788.2	0	0	0	0
	ORANGE CITY	5852	19916	646656	1.59885e+06	977	1374	11532	16210.6
	ORANGE PARK	5969	23328	835124	1.93126e+06	1171	4740	128749	191556
	ORLANDO	49955	188035	6151782	1.85404e+07	12011	19238	216433	338761
	ORMOND BEACH	9714	33431	1299527	3.19411e+06	1243	2817	48645	134591
	OVIEDO	1069	3027	97718	217867	401	685	15955	10400.4
	OXFORD	657	2086	91296	175736	153	179	861	1358.97
	PACE	191	511	10601	20681.3	57	76	558	804.48
	PAHOKEE	421	595	7153	13837.2	13	14	69	59.96
	PALATKA	2328	10712	353594	779529	652	1505	28288	51141.2
	PALM BAY	840	2678	82458	131624	343	649	4904	9545.53
	PALM BEACH	109	333	6548	37061.3	0	0	0	0
	PALM BEACH GARDENS	9793	33542	1042119	2.7216e+06	1971	3270	32307	69966.6
	PALM CITY		73	5640	22991	0	0	0	0
	PALM COAST	4109	13530	513335	1.30224e+06	954	1651	19450	28976.7
	PALM HARBOR	6329	22892	800224	2.04305e+06	1628	3125	28980	59565.4
	PALM SPRINGS	6778	32471	946889	2.13078e+06	461	571	2459	6850.8
	PALMETTO BAY	974	3031	80953	177962	256	308	1453	2668.34
	PANAMA CITY	11410	44624	1365520	3.69633e+06	3382	6908	89981	130328
	PANAMA CITY BEACH	1131	28186	1027634	1.87681e+06	549	3388	82427	104570
	PARKLAND	92	308	11987	27663.9	0	0	0	0
	PARRISH	30	188	5599	6532.94
	PEMBROKE PINES	10493	42401	1149701	3.32041e+06	1348	2361	28279	39140.2
	PENSACOLA	26681	100556	3375127	8.3817e+06	6337	10362	98349	189669
	PERRY	270	1065	29629	62515.4	47	51	317	430.76
	PINELLAS PARK	3426	13665	426617	925601	590	1151	19314	26317
	PLANT CITY	1259	4499	165379	375264	151	214	1253	2908.7
	PLANTATION	15588	62578	1913360	7.16042e+06	2909	9904	178975	2.38132e+06
	POMONA PARK		19	710	6176.26	0	0	0	0
	POMPANO	96	223	4628	12932.5
	POMPANO BEACH	7307	29408	842242	2.41514e+06	966	1659	16930	22194.3
	PONCE INLET		29	1586	452.01	0	0	0	0
	PONTE VEDRA	104	208	6883	30460.9	0	0	0	0
	PONTE VEDRA BEACH	306	863	7712	21781.8	179	218	1269	2104.35
	PORT CHARLOTTE	14350	49561	1579482	3.48786e+06	4100	9779	135212	289351
	PORT ORANGE	2167	7372	210221	574435	743	1095	11087	12793.7
	PORT RICHEY	1695	5051	140062	318302	92	102	330	690.67
	PORT SAINT LUCIE	2013	5335	141182	342159	697	1268	8862	21746
	PORT ST JOE	66	159	4101	3266.86	33	62	940	1415.56
	PORT ST JOHN	78	354	10138	17072.3
	PORT ST LUCIE	7942	25380	778772	2.65104e+06	2362	4234	46426	85212
	PT CHARLOTTE	770	2639	134098	267619	63	74	459	1496.46
	PT. CHARLOTTE	342	1253	72762	95843.2	18	20	106	152.61
	PUNTA GORDA	1669	4418	116798	296343	642	1126	8783	22793.7
	QUINCY	149	509	15873	84714.7	0	0	0	0
	REDINGTON BEACH		61	5436	7312.36	0	0	0	0
	RIVERVIEW	2280	8719	489554	1.42469e+06	141	155	753	1700.52
	RIVIERA BEACH	25	96	3155	9995.78	0	0	0	0
	ROCKLEDGE	3204	10197	358540	853669	678	854	6600	11128.1
	ROYAL PALM BEACH	2664	12731	383501	1.25954e+06	1144	4737	123385	282819
	S MIAMI	126	551	16440	87517.9	13	15	65	92.83
	SAFETY HARBOR	3954	13319	594701	1.36475e+06	978	1398	11737	33879
	SAINT AUGUSTINE	265	853	18649	26530.3	114	186	2353	2364.78
	SAINT CLOUD	736	2218	81708	168070	152	175	928	1626.98
	SAINT PETERSBURG	1478	4907	141331	506509	388	650	7220	13408.1
	SANFORD	1426	6773	290862	385595	384	703	10608	15207.8
	SANTA ROSA BEACH	175	694	29881	67478.7	12	12	62	133.22
	SARASOTA	38065	126065	4585712	1.12177e+07	9036	14661	136559	794403
	SEBASTIAN	3660	14186	472689	829090	895	1344	12279	16309.9
	SEBRING	6244	21949	865138	2.00826e+06	1883	2890	30946	42492.3
	SEMINOLE	468	1759	77424	185645	0	28	576	561.73
	SHALIMAR	13	69	3522	9426.87	0	0	0	0
	SOUTH MIAMI	15200	65232	2028212	6.52866e+06	1120	1656	16269	27051.6
	SOUTH PASADENA	275	929	13125	510734	158	299	2457	3396.48
	SOUTHWEST RANCHES		15	708	1525.08	0	0	0	0
	SPRING HILL	5294	22272	934599	1.69122e+06	747	1070	16598	17384
	ST AUGUSTINE	9303	31904	1052944	2.36176e+06	2024	3224	33251	52558.8
	ST CLOUD	299	1259	31638	90822.6
	ST PETE	400	1989	119461	85158.5	60	107	639	1534.07
	ST PETERSBURG	18355	63869	2025940	4.64957e+06	4842	9175	88627	150015
	ST. AUGUSTINE	563	2235	57033	111516	362	1152	23574	49675.5
	ST. PETERSBURG	1247	3367	111687	285089	482	626	3986	6569.12
	STARKE	168	377	7271	14063.6	105	168	3441	3190.26
	STUART	19691	72481	2501826	6.22359e+06	4296	7560	91775	456059
	SUMMERFIELD	91	140	3091	4462.51	61	64	209	498.49
	SUN CITY CENTER	711	1644	37238	69763.2	390	558	8087	9517.06
	SUNNY ISLES BEACH	16	47	1314	2422.17	0	0	0	0
	SUNRISE	3985	17441	633652	1.9498e+06	187	240	1600	2895.75
	SURFSIDE		40	1703	1702.91	0	0	0	0
	SWITZERLAND		16	705	3675.14	0	0	0	0
	TALL	699	3098	101580	223307	143	184	1081	1804.17
	TALLAHASSEE	21120	81643	2250777	6.30845e+06	6820	10377	88097	127517
	TAMARAC	4539	18308	644925	1.73863e+06	900	1936	34470	59957.4
	TAMPA	52819	187343	6300260	1.74841e+07	10705	15960	157807	271888
	TARPON SPRINGS	6998	28465	1056533	2.93333e+06	299	653	7729	14678.3
	TAVARES	6202	17914	710346	2.31233e+06	1094	1406	9339	13637.7
	TAVERNIER	131	461	13164	38035.7	0	0	0	0
	TEMPLE TERRACE	4697	10687	195873	550997	2875	4926	51852	91871.1
	TEQUESTA	28	221	6900	11736.2	0	0	0	0
	THE VILLAGES	3370	9617	294100	873424	730	958	6948	13529.3
	TIOGA	22	58	403	1046.35	17	22	87	124.21
	TITUSVILLE	4087	15272	472205	1.00958e+06	1385	3922	69391	127572
	TREASURE ISLAND	40	85	2939	5250.77	0	0	0	0
	TRINITY	2407	6804	258651	570467	819	1239	9489	14525.4
	VENICE	16527	58212	2283090	5.02492e+06	3515	5190	42711	70088.8
	VERO BEACH	18443	69231	2548545	5.6339e+06	3723	6609	65877	105127
	VIERA	600	2037	47322	122757	228	366	2473	3509.03
	VILLAGE OF PALMETTO BAY	144	410	13453	26856.9	44	72	1330	613.79
	W PALM BEACH	127	333	14348	43001.1
	WAUCHULA	123	3027	136275	115912	23	63	1647	1499.24
	WELAKA	95	2805	77987	121946	45	323	8998	24886.8
	WELLINGTON	11797	48073	1540309	4.04938e+06	2378	4530	80576	126482
	WESLEY CHAPEL	3484	12283	385918	726169	586	971	7874	12495.4
	WEST MELBOURNE	1026	4192	139803	335379	312	407	1276	2043.14
	WEST MIAMI	1710	7577	199100	248949	144	169	870	957
	WEST PALM BEACH	15147	52194	1693188	4.38088e+06	1961	3065	31413	122748
	WESTON	7171	21963	687391	1.68796e+06	1643	2422	21176	46323.4
	WILTON MANORS	27	91	1483	4860.03	18	24	189	259.18
	WINDERMERE	13	140	4702	10436.9	0	0	0	0
	WINTER GARDEN	42	388	13974	9486.16	0	0	0	0
	WINTER HAVEN	16641	52237	1796242	4.08567e+06	2047	2868	33792	47294.8
	WINTER PARK	9037	25192	717632	1.59389e+06	3194	4932	51007	98365.4
	WINTER SPRINGS	425	1021	20600	130612	0	0	0	0
	YULEE	251	876	25268	70093	19	23	91	176.25
	ZEPHYRHILLS	5911	20754	792527	1.64517e+06	703	881	5827	10066.8
GA	ACWORTH	157	299	3380	7786.07	117	153	874	1561.08
	ALBANY	14929	62954	1646551	4.06363e+06	4723	9375	97932	145895
	ALMA	185	793	24097	34229.7	31	34	170	231.42
	ALPHARETTA	4255	14588	448060	1.24057e+06	1068	1545	14619	27739.6
	ALTANTA	273	1047	33984	138533	24	35	188	910.63
	AMERICUS	1570	9166	263569	616972	93	131	1352	2315.65
	ATHENS	22636	87342	2365898	6.60016e+06	7593	13482	129517	245261
	ATLANTA	90224	353514	11648271	3.10505e+07	22149	37369	411401	826696
	AUGUSTA	32043	128420	3879901	8.66649e+06	9305	16445	158833	264753
	AUSTELL	7776	25830	734771	1.89617e+06	3016	5156	52982	75845.4
	BAINBRIDGE	799	3605	112545	240003	71	104	621	749.55
	BARNESVILLE	157	331	3231	4086.15	76	78	279	330.29
	BAXLEY	388	3262	88029	130746	188	599	14745	15217.5
	BETHLEHEM	227	1053	25683	54727.5
	BLAIRSVILLE	967	2699	68312	156447	178	206	899	2027.16
	BLUE RIDGE	653	1720	32375	62892.7	422	739	7693	11720.3
	BOGART	382	1141	30775	82088.8	0	0	0	0
	BRASELTON	355	687	12170	20614	237	340	2754	4265.86
	BREMEN	44	517	17267	65418.4	20	154	3661	8568.32
	BROOKHAVEN	15	77	2399	3994.25	0	0	0	0
	BRUNSWICK	11029	42650	1327142	2.82995e+06	2842	6134	98062	131353
	BUFORD	74	167	2154	2992.75	63	120	1245	2398.5
	CAIRO	344	3706	111757	130880	92	276	3146	3964.18
	CALHOUN	1773	5507	153174	415488	443	828	8700	31498.3
	CANTON	2822	11619	399152	877672	338	638	7554	35253.3
	CARROLLTON	10095	37331	951875	1.96496e+06	3264	8683	145933	241704
	CARTERSVILLE	3749	15430	432301	1.24973e+06	1204	2589	20228	33439.6
	CHAMBLEE	278	629	8865	14399.3	151	172	1231	1690.37
	CHATSWORTH	151	329	4090	11306	109	159	975	2733.3
	CLAXTON	179	472	11129	13911.4		11	37	76.36
	CLAYTON	187	1666	58230	107133	95	553	15147	28068
	COLLEGE PARK	595	2530	82918	202337	71	155	1590	3617.99
	COLQUITT	364	2759	78452	107126	96	330	5629	4457.04
	COLUMBUS	21706	88013	2508441	6.44989e+06	6452	11852	127932	215923
	COMMERCE	116	739	17404	22286.7	33	55	464	471.07
	CONYERS	6571	25990	951605	2.5722e+06	1181	2072	22258	31533.1
	CORDELE	650	2566	61194	130410	157	289	3540	4280.41
	COVINGTON	4133	16037	443317	1.22083e+06	985	1871	21321	31538.8
	CUMMING	4688	14538	378995	1.06954e+06	1644	2897	29179	53135.2
	DACULA	68	212	4580	8389.83	0	11	54	130.59
	DAHLONEGA	890	2685	42624	82083.5	490	1113	6370	20845
	DALLAS	467	1111	27350	45411.2	63	73	400	836.33
	DALTON	6487	29336	847945	1.72414e+06	2002	4382	59263	122534
	DAWSONVILLE	105	293	6311	11540.2	20	24	110	299.3
	DECATUR	13693	55319	1819134	5.11936e+06	3099	6004	57952	98138.3
	DEMOREST	728	3773	91069	151187	509	2186	47436	87758.6
	DONALSONVILLE	1032	23539	717151	852193	371	1567	28273	24455.1
	DORAVILLE	15	28	480	1149.62
	DOUGLAS	3641	25490	730152	1.12327e+06	1511	4050	57680	87783.3
	DOUGLASVILLE	3773	13474	437466	1.36638e+06	473	675	8761	17289.7
	DUBLIN	4551	21730	681373	1.24615e+06	738	1465	15408	17659.2
	DULUTH	5466	32396	1193343	1.97356e+06	611	1402	17847	31801.9
	DUNWOODY	464	6386	214251	493695	107	658	18009	39737.2
	EAST ELLIJAY	245	849	28929	79100.8	41	44	232	439.81
	EAST POINT	496	1863	42007	98887.7	113	258	2367	6034.05
	EASTMAN	1016	18001	496387	1.01862e+06	385	1489	24685	25642.9
	EATONTON	168	469	9967	21733.5	26	37	292	459.94
	ELBERTON	29	143	4818	5575.31
	ELLIJAY	80	171	1808	2187.98	58	104	570	926.83
	EVANS	6114	23241	765259	1.40753e+06	820	1075	5664	15546.1
	FAIRBURN	112	1494	52045	38932.7		12	178	67.58
	FAYETTEVILLE	8139	28452	886624	1.73077e+06	2277	4041	39115	57763.3
	FITZGERALD	441	2767	98963	155865		23	707	148.92
	FOREST PARK	73	178	4094	2752.27	43	98	1422	2027.32
	FORT BENNING	73	191	4509	7187.83	29	35	103	204.89
	FORT GORDON	11	27	761	1159.57
	FORT OGLETHORPE	366	1586	48710	63430.6	67	134	1650	3031.07
	FORT STEWART	676	2552	69717	300917	0	0	0	0
	FT OGLETHORPE	1117	4971	150886	336953	81	202	2293	5641.58
	FT. GORDON	25	44	935	4780.78		12	80	338.4
	GAINESVILLE	22106	77679	2217687	5.49094e+06	6539	10326	98266	172245
	GLENNVILLE	378	7122	223296	241031	113	363	9167	7009.52
	GREENSBORO	932	5406	202286	450440	109	151	1167	1780.39
	GRIFFIN	4450	17653	500192	1.01196e+06	986	1893	21307	26260.3
	GROVETOWN	28	43	314	457.16	26	28	215	397.09
	HAMPTON	12	18	210	169.06
	HARTWELL	333	793	13413	18459.7	170	306	2476	2604.25
	HAWKINSVILLE	586	2388	63381	84252.7	174	294	3230	3925.84
	HINESVILLE	533	1755	33412	93303.4	155	446	5670	13683.1
	HIRAM	591	1641	31219	37144.3	353	744	8119	11163.8
	HOLLY SPRINGS	201	347	5118	7893.82	152	179	1152	3027.67
	HOSCHTON	381	794	13349	22689.6	262	435	5424	7378.14
	JASPER	2238	7328	227070	532489	622	1165	8301	17371.8
	JESUP	2658	11984	327306	552126	766	2020	31520	42018.7
	JOHNS CREEK	2283	7827	271701	644435	668	1239	15549	42106.9
	JONESBORO	1497	5539	187599	371776	246	505	12421	21660.9
	KATHLEEN	28	56	1480	1288.44	18	20	143	269.7
	KENNESAW	2325	7691	203031	383406	673	1406	19012	47793.1
	LAGRANGE	4359	16639	495908	896786	958	1508	11367	11178.8
	LAVONIA	291	550	7677	21303.8	77	106	668	1638.36
	LAWRENCEVILLE	10511	38182	1159044	3.14201e+06	3369	6086	57377	99638.3
	LILBURN	426	1803	59820	162815
	LINDALE	48	100	936	3247.83
	LITHIA SPRINGS	675	2647	95511	179577	18	31	652	354.61
	LITHONIA	1992	7288	203820	511845	437	887	9487	14482.1
	LOCUST GROVE	30	95	2098	3528.34
	LOGANVILLE	232	622	9521	19212.1	160	227	1805	3169.9
	LYERLY		13	294	332.72
	MABLETON		14	484	445.87	0	0	0	0
	MACON	21952	95974	3031776	6.85805e+06	6989	10852	110513	186204
	MARIETTA	29489	102805	3288783	8.58639e+06	7820	13332	133128	239427
	MARTINEZ	117	308	7138	8900.5	67	77	560	673.5
	MCDONOUGH	773	2120	43914	78063.5	438	817	7910	11678.4
	MILLEDGEVILLE	3282	12536	418266	1.15744e+06	469	745	6915	12836.5
	MONROE	1257	5185	133070	191053	66	141	612	1063.85
	MONTEZUMA	123	334	6310	9113.68	60	88	1060	1326.69
	MORROW	4322	17541	634307	1.9629e+06	787	1692	21535	27633
	MOULTRIE	3426	14856	411987	951847	865	2025	30883	66332
	NEWNAN	5899	19621	582901	1.39353e+06	2015	3603	24887	38945.3
	NORCROSS	667	3330	91685	554033	79	91	305	921.44
	OCILLA	102	144	1514	2297.01	31	33	194	172.83
	PEACHTREE CITY	1021	4509	140367	205250	73	96	991	1484.06
	PERRY	52	114	1224	3984.67	36	48	185	352.82
	POOLER	24	138	7603	7160.94	0	0	0	0
	POWDER SPRINGS	40	102	3198	5450.22
	REIDSVILLE	70	184	4513	5999.86	15	16	71	120.17
	RICHMOND HILL	34	193	5814	19647.7	0	0	0	0
	RINCON	679	1606	29370	70510	294	404	3438	8223.44
	RINGGOLD	126	331	6725	8581.14	83	114	799	1099.78
	RIVERDALE	4502	17583	550868	1.97757e+06	615	1184	17253	17641.3
	ROME	13162	46704	1272238	2.58888e+06	4423	6580	57883	100869
	ROSWELL	10000	33323	1078694	2.65072e+06	2239	4175	40948	85551.2
	ROYSTON	90	358	11307	18741.2
	SAINT MARYS	463	4386	163384	333314	149	238	2892	3662.52
	SAINT SIMONS ISLAND	156	721	23863	58305.5	20	23	156	55.22
	SANDERSVILLE	307	926	20656	32096.9	141	237	2719	3059.94
	SANDY SPRINGS	3642	15296	571286	1.71256e+06	271	290	1198	2301.69
	SAVANNAH	34349	158022	4417560	1.07381e+07	10472	19297	215773	390139
	SCOTTDALE	15	21	199	403.24
	SEA ISLAND		23	599	2391.57	0	0	0	0
	SHARPSBURG	53	169	5739	21922.2
	SMYRNA	687	3632	82955	134715	163	239	2307	3361.42
	SNELLVILLE	8797	32911	1058106	2.66066e+06	2349	4058	41430	71069.2
	SPARTA	299	12168	336611	542501	111	578	11614	23128
	SPRINGFIELD	135	407	8824	18032.2	54	112	737	999.07
	ST. MARYS	50	110	1596	5738.09	35	39	329	794.77
	STATESBORO	2964	13616	365355	865942	756	1324	13128	23301.5
	STOCKBRIDGE	11966	48804	1594255	2.88526e+06	3752	7115	94797	154966
	STONE MOUNTAIN	46	112	2217	15432.3	0	0	0	0
	SUWANEE	1772	5245	151943	317084	302	466	3361	9375.64
	SWAINSBORO	157	233	2383	3214.83	39	47	222	346.88
	THOMASTON	2327	9855	255641	396595	643	1228	9453	15694.4
	THOMASVILLE	8103	32910	825524	2.17551e+06	2171	4054	39271	49253.5
	THOMSON	673	2618	61653	67513.7	461	1409	33160	34071.2
	TIFTON	6679	24753	630675	1.52921e+06	2640	4483	47613	84044
	TIGER	137	1031	46306	52006.2	26	50	1355	941.63
	TOCCOA	1637	7449	190430	461665	472	837	6278	9649.18
	TUCKER	1039	5481	194592	548202	148	387	5246	11427.4
	TYRONE	183	703	24698	77544.6
	UNION CITY	33	79	1955	6717.1	0	0	0	0
	VALDOSTA	11080	47819	1352005	3.5525e+06	3167	6684	103235	115110
	VIDALIA	2507	10178	259310	445385	737	1170	9566	15759.3
	VIENNA		57	1582	4626.52
	VILLA RICA	857	11026	421326	475777	130	787	15517	13609.2
	WARNER ROBINS	5774	24096	677585	1.86008e+06	1987	4182	69354	89732.3
	WATKINSVILLE	905	4668	168088	490409	42	53	229	515.44
	WAYCROSS	3214	14730	440054	858647	580	1260	12784	50056.4
	WINDER	609	1408	21793	27640.6	279	467	2714	5924.49
	WOODSTOCK	653	2426	72200	127598	188	400	3543	5493.47
HI	AIEA	4581	15095	610113	1.77428e+06	679	914	5699	14553.4
	EWA BEACH	903	4057	159529	267171	146	186	1109	1771.33
	HAIKU	109	4140	93685	117376	88	1085	22143	27493
	HILO	3420	13194	488701	1.82815e+06	365	513	3254	5302.34
	HON.	94	588	26583	106898
	HONOKAA	26	56	2877	5235.65	0	0	0	0
	HONOLULU	42661	169577	7000510	2.10832e+07	5443	7885	67119	151472
	KAHUKU		16	440	1067.43	0	0	0	0
	KAHULUI	1077	4898	158394	503486	108	193	2134	5899.8
	KAILUA	1269	4583	177408	544431	239	558	4479	6404.35
	KAILUA KONA	859	5324	202804	658144	55	256	5667	14559.4
	KAILUA-KONA	149	362	6863	13836.2	80	135	886	1521.19
	KALAHEO	18	121	4383	6792.54	12	22	347	1005.14
	KAMUELA	488	1111	37083	95417.2	82	121	695	1575.84
	KANEOHE	461	1771	82522	154188	0	0	0	0
	KAPAA	126	481	15715	47870.4	0	0	0	0
	KAPOLEI	793	3124	122130	244773	17	31	300	329.47
	KAUNAKAKAI	113	1741	48246	94681.2	22	184	3306	7633.77
	KEALAKEKUA	377	959	29918	49072.9	119	198	1365	2985.57
	KIHEI	17	25	141	234.32	14	20	70	155.91
	KILAUEA	27	39	380	734.7	22	27	212	486.28
	LIHUE	2112	8063	278463	705945	304	372	2185	5125.12
	MILILANI	484	2960	111433	289366	16	66	1246	1796.63
	TAMC	252	581	14012	35382.6	134	237	1843	8956.41
	TRIPLER AMC	254	1010	29766	91343.5	27	35	121	362.93
	TRIPLER ARMY MEDICAL CENTER	207	536	11556	43794.8	36	49	378	398.76
	WAHIAWA	1314	5828	159155	487202	27	41	425	805.31
	WAIANAE		18	990	2533.45	0	0	0	0
	WAIKOLOA	95	253	8624	37917.8	0	0	0	0
	WAILUKU	3691	12131	464584	932801	616	795	5755	14097.2
	WAIMEA	72	250	8845	22872	0	14	85	156.51
	WAIPAHU	1700	8442	379391	1.17658e+06	13	17	117	146.18
IA	ALGONA	94	338	8877	4700.89	39	44	206	442.56
	AMES	5617	21676	691996	1.51559e+06	952	1508	14679	21318.8
	ANKENY	364	1396	41519	116817	34	55	521	946.98
	ATLANTIC	196	377	6822	17423.8	32	35	164	366.63
	BELMOND		19	353	1190.63	0	0	0	0
	BETTENDORF	3491	9591	239569	829902	1229	2414	29270	52418.4
	BLOOMFIELD	22	37	724	3632.54
	BOONE	153	361	6005	14261.7	72	98	476	1547.55
	BURLINGTON	421	2223	74581	63663.6	197	520	7808	6852.04
	CARROLL	1498	5849	144389	272806	312	470	2868	4662.26
	CEDAR FALLS	96	188	2872	7482.86	48	64	327	642.76
	CEDAR RAPIDS	14621	49496	1679276	3.45532e+06	3428	5580	42788	76888.6
	CENTERVILLE	114	406	7868	13840.5	42	59	835	753.35
	CHARITON	485	12002	403334	589799	142	677	13712	32340.9
	CHARLES CITY	108	357	8273	8710.45	45	76	732	465.64
	CLARINDA	81	213	5106	12185.8	26	30	171	325.86
	CLARION	417	1202	27813	109905	135	237	2477	2970.09
	CLINTON	2015	8708	273319	847704	311	662	10377	13511.2
	CLIVE	1957	5531	163907	267648	499	663	3432	9114.05
	CORALVILLE	436	1316	55203	99383.9	12	17	61	78.59
	CORYDON	117	398	9937	23036.8	69	99	854	1428.96
	COUNCIL BLUFFS	2666	8241	198230	299098	1140	1873	15145	21524.8
	CRESCO		49	1550	979.88	0	0	0	0
	CRESTON	425	1143	25076	39044.7	150	283	2167	3283.9
	DAVENPORT	5821	21179	674937	2.98108e+06	1199	1771	12479	21428.4
	DECORAH	1269	3930	116340	286354	143	218	1188	1494.4
	DENISON	446	8071	319773	494385	101	336	7181	22645.8
	DES MOINES	9511	29450	772130	2.36606e+06	3842	5155	35981	68849.4
	DUBUQUE	11217	48167	1516074	2.77121e+06	2200	3894	28222	44738.5
	DURANGO		15	681	1921.21	0	0	0	0
	EMMETSBURG	166	516	14485	13502	12	15	200	256.24
	FAIRFIELD	132	527	13420	17492.7	58	69	390	623.28
	FORT DODGE	3173	12328	399302	765286	511	850	6399	11281.5
	FORT MADISON	1239	4737	126577	510472	205	338	3576	5721.82
	GLENWOOD	99	4338	114712	393105
	GRINNELL	1072	4244	156594	295737	236	297	1526	2448.92
	GRUNDY CENTER	138	218	3311	11352.5	48	72	790	1124.47
	GUTTENBERG	24	54	1315	431.46		11	67	68.69
	HARLAN	136	263	4061	11957.4	26	30	137	259.08
	IOWA CITY	20374	68901	2179375	4.60152e+06	4362	5942	48461	79294.2
	IOWA FALLS	40	339	14237	16715.5	12	39	828	2444.29
	JEFFERSON	111	283	3902	8832.8	82	149	1525	2009.33
	KEOKUK	36	143	4480	4242.25	15	28	134	155.45
	KEOSAUQUA	14	47	1535	1412.6
	KNOXVILLE	27	54	1555	3190.52
	LE MARS	223	750	17062	14395.6	106	187	1353	1999.8
	MANCHESTER	64	115	3230	1992.45	32	38	177	275.99
	MAQUOKETA		24	1370	281.97	0	0	0	0
	MARSHALLTOWN	3387	20029	650616	1.90322e+06	153	271	3187	4461.8
	MASON CITY	6081	20412	598672	1.40279e+06	1230	1754	12377	20188.4
	MOUNT PLEASANT	137	356	3140	3743.65	110	216	1240	1687.23
	MT PLEASANT	529	1876	77597	273449	0	0	0	0
	MUSCATINE	1085	3865	121134	162754	299	396	2637	3871.89
	NEWTON	56	113	2016	1323.86	34	34	159	355.46
	OELWEIN	158	655	21480	56669.9	22	25	96	143.11
	ORANGE CITY	268	522	10858	15458.4	13	13	45	102.67
	OSKALOOSA	338	1141	31202	24974.4	82	136	942	1294.98
	OTTUMWA	1797	8472	266209	653714	244	620	4200	6879.57
	PELLA	621	1091	22102	45875.2	68	75	260	445.56
	RED OAK	169	814	26107	49132.6	0	0	0	0
	ROCK VALLEY	44	98	1062	1216.63
	SHELDON	268	597	6230	7184.67	41	45	173	296.15
	SHENANDOAH	473	1511	42841	89925.3	171	305	2113	2672.18
	SIOUX CENTER	34	101	1737	3071.42		11	34	69.46
	SIOUX CITY	2814	8343	192974	560665	478	871	4762	10031.6
	SPENCER	4153	14069	384167	885637	1139	1792	13259	12539.5
	SPIRIT LAKE	190	381	4995	4641.2	110	248	1965	3553.24
	STORM LAKE	182	216	1677	3358.91	57	68	306	424.07
	URBANDALE	26	72	2613	7876.44
	VINTON	16	18	120	128.37	15	15	112	103.09
	W DES MOINES	1360	7760	260629	675891	0	0	0	0
	WASHINGTON	87	345	10450	29004.2
	WATERLOO	10681	40605	1217935	3.95697e+06	2352	4192	40652	104648
	WAVERLY	329	618	10506	23797.2	84	123	538	968.37
	WEBSTER CITY	37	149	5264	5721.9	11	13	44	77.44
	WEST BURLINGTON	3976	17802	548909	1.2433e+06	915	1369	11324	19068.5
	WEST DES MOINES	13658	51357	1552940	3.70394e+06	2348	3288	19215	35282.5
	WHITING	589	13939	457249	514258	90	297	4837	4412
	WINDSOR HEIGHTS	161	510	11904	9349.76	63	90	741	1369.15
ID	AMMON	112	448	14542	23612.5	0	24	616	1524.02
	BLACKFOOT	337	1109	28756	50893.2	126	317	4703	10596.7
	BOISE	16898	61625	2086121	4.23093e+06	4851	8464	70502	154336
	BURLEY	706	3343	105127	154609	271	786	12418	16542.2
	CALDWELL	2620	9246	348440	616422	838	1138	7287	14603.7
	COEUR D ALENE	5704	20599	648896	1.06337e+06	1374	2189	17145	37534.1
	COEUR D' ALENE	915	4042	166412	612409	149	225	1121	2304.9
	COEUR D'ALENE	124	395	11556	24189.3	14	44	235	465.33
	COEUR DALENE	49	126	1997	2552.37	29	48	372	652.45
	COTTONWOOD	675	12459	456452	570503	117	673	17656	19650.2
	EAGLE	487	1536	28575	95905.2	233	349	2232	3859.49
	EMMETT	100	342	7650	8458.82	29	34	263	440.22
	FRUITLAND	315	1181	42150	44803	127	243	3450	6532.3
	GRANGEVILLE	17	71	1772	1046.68	14	28	380	249.72
	HAILEY	120	366	7119	17124.1	54	124	1506	1549.88
	IDAHO FALLS	7379	27275	850244	1.45594e+06	2241	3713	29121	56254.6
	KETCHUM	207	634	18278	31847.5	88	124	393	813.78
	KETHCUM	21	78	2936	7340.2
	LEWISTON	2310	5499	122047	203919	1090	1813	14573	28256.1
	LYNDHURST		11	84	174.58	0	0	0	0
	MCCALL		39	1635	3153.49	0	0	0	0
	MERIDIAN	6454	25120	1016535	2.40079e+06	1513	2264	19418	48214
	MONTPELIER	72	181	3460	8653.78	56	78	528	879.15
	MOSCOW	962	3519	94641	211773	182	377	3281	5045.12
	MOUNTAIN HOME	39	111	4268	8948.12
	MOUNTAIN HOME AFB	96	161	2893	6028.64	29	40	520	1053.2
	NAMPA	4572	15568	508687	935936	838	1633	14464	27329
	POCATELLO	4204	15638	503786	954495	1213	2325	24001	52713.2
	PONDERAY	92	213	3163	3237.05	69	137	1258	1760.21
	POST FALLS	1234	2993	65892	109268	473	690	5778	9416.27
	REXBURG	1020	3534	99256	185852	310	546	3387	5818.84
	RUPERT	168	578	15469	16595	62	90	694	857.23
	SALMON	213	713	23199	41550.8	42	56	418	535.76
	SANDPOINT	867	3274	102484	213075	228	452	4497	5970.02
	ST MARIES	253	723	11254	18281.9	192	332	2421	5699.1
	TWIN FALLS	6631	27273	848940	1.62911e+06	1552	2471	19726	44607.4
IL	ABBOTT PARK	15	21	721	2009.64
	ADDISON	16	305	9871	15501	0	0	0	0
	ALEDO	167	4131	211387	247878	20	48	1987	524.76
	ALGONQUIN	153	508	16978	40199.3	12	22	98	209.24
	ALTON	3133	9284	289625	568393	877	1476	12796	18386.9
	ANNA	144	305	4118	24378.2	14	20	75	135.06
	ARLINGTON HEIGHTS	15444	56477	2324197	5.25348e+06	1869	3439	33247	54167.8
	ARLINGTON HTS	1828	5850	257165	474581	209	370	2814	4400.14
	AURORA	8136	32729	1279641	2.16352e+06	1667	2467	17993	32944.7
	BANNOCKBURN	1146	2870	59753	89562.8	379	935	9690	14469
	BARRINGTON	2935	10235	313152	790715	1069	2847	31136	58823.4
	BARTLETT	227	528	12540	11202.3	56	115	1546	1153.76
	BATAVIA	11	66	2784	4752.59
	BEDFORD PARK	104	342	8686	34522.4	16	18	78	130.41
	BELLEVILLE	7075	25468	828862	1.71402e+06	2203	4489	48408	105704
	BELVIDERE	103	472	15462	46171.7		14	46	95.82
	BERWYN	2444	10070	357519	1.14756e+06	486	699	5651	6478.58
	BLOOMINGDALE	1946	6595	230786	792146	110	141	1156	1567.81
	BLOOMINGTON	13085	52824	1842056	3.94508e+06	2039	3371	23789	44595
	BLUE ISLAND	2082	6661	236994	565129	442	802	9845	8502.95
	BOLINGBROOK	2209	9756	328778	708875	222	315	1982	3195.66
	BOURBONNAIS	1586	6239	227637	415538	134	159	568	979.8
	BRADLEY	1255	2885	48224	56497.3	839	1718	21814	23763.6
	BREESE	441	1340	40271	72359.6	59	66	372	451.25
	BRIDGEVIEW	21	102	1846	2392.78	0	0	0	0
	BROADVIEW	15	51	360	1044.73		14	56	704.79
	BUFFALO GROVE	1068	4775	157341	423372	20	30	288	288.33
	BURBANK	186	848	34401	37231.3	0	0	0	0
	BURR RIDGE	1625	6084	226979	490866	163	321	3229	4513.06
	CAIRO	39	122	4270	13186.5
	CALUMET CITY	2399	12371	413359	1.09781e+06	61	73	183	402.46
	CANTON	639	1578	43574	60706.2	242	341	1984	3341.54
	CARBONDALE	2102	7063	224202	510926	672	857	4936	8415.48
	CARLINVILLE	14	28	292	330.13	11	17	105	243.5
	CAROL STREAM	444	1257	37224	63957	179	286	2823	2512.76
	CARTERVILLE	41	58	580	837.5	31	34	158	338.03
	CARTHAGE	94	210	3968	14599.4
	CENTRALIA	693	2312	81182	130307	109	158	1403	1792.57
	CENTREVILLE	13	36	954	8786.39
	CHAMPAIGN	3777	13733	459040	851060	1098	1865	19853	29078
	CHARLESTON	315	1522	49654	144964	65	106	1482	1659.04
	CHESTER	43	141	6297	7108.19	0	0	0	0
	CHICAGE	467	3157	159863	358362
	CHICAGO	89318	389728	13376738	3.69289e+07	12297	22567	282949	418626
	CHICAGO HEIGHTS	69	264	10351	28887.7	0	0	0	0
	CHICAGO HTS	207	822	29484	27383.8	0	0	0	0
	CHICAGO RIDGE	3489	16117	660120	2.62767e+06	270	317	1452	2459.12
	CICERO	22	55	1772	5535.75
	CLARENDON HILLS	160	720	20865	44778.9	13	14	38	83.58
	CLINTON		30	211	650.87		13	63	377.87
	COAL CITY	65	193	7122	8292.62		11	39	75.11
	CRYSTAL LAKE	2527	6888	195652	479225	833	1420	9912	18008
	DANVILLE	2402	9588	257952	446664	522	950	6016	9006
	DARIEN	135	521	20463	73832.4	0	0	0	0
	DECATUR	6249	19978	540583	1.15171e+06	1689	2948	21733	39324.1
	DEER PARK		20	1425	1422.46	0	0	0	0
	DEERFIELD	806	2647	105612	266731	0	0	0	0
	DES PLAINES	6252	24115	1051919	2.52356e+06	537	941	12320	14328
	DIXON	1238	4809	181131	297447	326	637	5585	6144.67
	DOLTON	87	365	6816	15277.4	31	36	217	267.38
	DOWNERS GROVE	5565	20134	685346	1.56466e+06	901	1335	11829	18821.6
	DUNDEE	427	2199	102853	343940	0	0	0	0
	EAST ALTON	1015	4099	132772	459129	0	0	0	0
	EAST MOLINE	18	73	2440	4121.52
	EAST SAINT LOUIS	130	812	32469	41038	0	0	0	0
	EAST ST LOUIS	60	169	4143	3354.3
	EDWARDSVILLE	48	124	2365	7791.33	19	24	106	208.21
	EFFINGHAM	4991	17999	520734	855993	1266	2575	16624	35335.4
	ELDORADO	142	184	2610	5928.25	19	19	91	87.88
	ELGIN	6205	20285	721501	1.36896e+06	1393	2169	21452	27081.5
	ELK GROVE		13	271	344.34
	ELK GROVE VILLAGE	4214	14908	526460	1.21002e+06	1223	3476	58913	154729
	ELMHURST	5970	21611	751975	2.09846e+06	1126	2793	27567	54830.7
	ELMWOOD PARK	1462	5823	194649	512475	218	247	1085	1654.44
	EVANSTON	6897	30757	1181541	3.13112e+06	544	840	8944	12315.3
	EVERGREEN PARK	2746	10594	458049	1.40766e+06	307	445	3123	6487.63
	FAIRFIELD	249	557	9252	15372.1	134	184	738	1462.06
	FAIRVIEW HEIGHTS	413	2020	52832	195687
	FLORA	443	10170	298974	488838	78	250	3729	7793.59
	FLOSSMOOR	775	1764	38358	61476.6	145	213	1444	1593.39
	FOREST PARK	169	620	20587	61090	21	23	170	214.6
	FOX RIVER GROVE	83	143	1515	2054.65	66	80	273	575.09
	FRANKFORT	137	445	17323	35805.7	0	0	0	0
	FREEPORT	1880	7406	254513	489519	390	857	9536	15466.4
	GALESBURG	3434	12166	443193	1.12656e+06	559	965	8831	8846.36
	GENESEO		19	496	435.09
	GENEVA	2396	8279	272050	1.35723e+06	385	556	4386	8016.95
	GIBSON CITY	244	833	28065	21162.2	55	83	1063	2135.62
	GLEN CARBON	1200	2915	53318	97277.2	522	1086	8992	10736.9
	GLEN ELLYN	3261	10114	312242	586766	922	1602	14262	24811.7
	GLENCOE		89	3386	7690.8
	GLENDALE HEIGHTS	40	67	655	1992	27	30	119	643.2
	GLENVIEW	8767	34673	1168003	3.39758e+06	1120	1947	16963	25930.7
	GODFREY	713	2977	86092	159061	0	0	0	0
	GRANITE CITY	1388	4070	123051	220317	120	154	1024	1880.39
	GRAYSLAKE	156	846	37797	67967.1	0	0	0	0
	GREAT LAKES	106	245	2201	6792.29	91	173	1152	3442.65
	GREENVILLE	69	241	6996	32798.1
	GURNEE	5103	17412	639124	1.53934e+06	916	1471	12611	16490.5
	HANOVER PARK		51	1227	2025.78	0	0	0	0
	HARRISBURG	237	487	9768	16175.7	88	95	630	979.28
	HARVEY	1952	9456	347903	859835	303	407	3358	7653.59
	HAZEL CREST	1143	4907	200424	425459	60	106	792	1001.7
	HERRIN	3431	9208	205921	639063	1437	2495	25664	39036.7
	HIGHLAND	396	1072	17612	36610.1	204	435	6238	14009.1
	HIGHLAND PARK	3128	10861	362506	1.06929e+06	153	199	887	1481.45
	HINES	45	166	4158	14917.4
	HINSDALE	5121	18310	750302	1.6825e+06	720	1145	13448	24732.4
	HOFFMAN ESTATES	3851	16304	634498	1.35654e+06	595	874	4694	9771.78
	HOMER GLEN	132	288	5376	15068.3	112	181	2761	7006.46
	HOMETOWN	113	385	11168	10276.9	52	108	1721	935.09
	HOMEWOOD	5268	24314	974591	2.54758e+06	230	396	5374	9056.04
	HOOPESTON	98	221	4446	8040.47	47	64	365	801.73
	HOPEDALE	1196	38990	1325274	1.38858e+06	272	1323	26700	15921.9
	HUNTLEY	20	41	1326	2831.3
	INVERNESS	29	52	753	2228.61
	JACKSONVILLE	2637	10111	299711	642121	444	818	6226	11665.1
	JERSEYVILLE	439	2006	72611	89047.9	113	210	2266	11984.2
	JOLIET	10580	43094	1573163	4.47317e+06	1392	2100	16706	25081.5
	KANKAKEE	3311	15512	637968	1.89801e+06	567	772	5641	7626.18
	KENILWORTH	95	294	3309	5980.25	52	64	284	450.79
	KEWANEE	29	147	2831	2936.55
	LA GRANGE	149	373	7323	9869.29	85	153	1264	1437.58
	LA GRANGE HIGHLANDS	1436	5007	219721	1.00474e+06	162	203	697	1319.41
	LA GRANGE PARK	620	2822	102523	182663	77	138	1405	1826.52
	LAGRANGE	443	1749	88940	392992	36	42	183	320.87
	LAKE BARRINGTON	2272	7654	413486	1.6357e+06	193	220	1007	1645.23
	LAKE BLUFF	50	129	5228	15713.6	0	0	0	0
	LAKE FOREST	3552	13117	612664	1.65178e+06	309	431	3363	7271.11
	LAKE IN THE HILLS	13	24	650	1871.74	0	0	0	0
	LAKE VILLA	337	1169	33006	167000	0	0	0	0
	LEMONT	448	1491	51897	173995	73	94	412	622.33
	LIBERTYVILLE	5089	19483	676104	1.88216e+06	1192	2114	25443	49514.3
	LINCOLN	95	256	6012	13242.6	17	28	120	125.21
	LINCOLNSHIRE	229	487	10080	11288	83	149	1401	1749.27
	LINCOLNWOOD	206	623	16233	33992.7	102	286	3889	4798.82
	LISLE	369	1443	54556	174790	43	55	803	806.68
	LITCHFIELD	287	704	14309	30621.7	84	100	605	1069.6
	LOCKPORT	260	943	47059	85234.8
	LOMBARD	2054	7803	310068	648618	327	591	4083	6614.11
	LOVES PARK	495	2076	92242	319908
	MACOMB	1016	3364	101849	224908	212	307	1947	5526.35
	MARION	4857	21309	621388	1.35404e+06	183	233	1713	3145.79
	MARYVILLE	1470	4012	134573	344072	545	790	5085	11458
	MATTOON	2647	9284	246818	496994	779	1554	12976	18738
	MAYWOOD	9040	29462	998549	2.37079e+06	1938	2917	34703	58157.2
	MCHENRY	2531	11406	417228	948313	263	797	14335	16620.8
	MELROSE PARK	3556	12542	447156	1.71108e+06	401	555	4031	6514.82
	MENDOTA	158	762	26574	22777.3	18	20	90	146.18
	MERRIONETTE PARK	2420	14064	554162	976486	0	0	0	0
	METROPOLIS	87	4678	112050	279704	28	290	3727	3181.5
	MILAN	147	481	13520	8546.15	24	28	127	186.41
	MOKENA	218	722	24060	93254.5	14	32	340	321.32
	MOLINE	5827	20296	606527	1.55598e+06	2202	3563	30864	45427.9
	MONMOUTH	66	147	3027	4985.72	34	34	202	232.97
	MONTICELLO		32	788	2193.6	0	0	0	0
	MORRIS	1170	5056	205516	241478	374	598	5222	4702.14
	MORTON		44	1581	3085.74	0	0	0	0
	MORTON GROVE	2825	7124	162790	382131	1094	1953	19047	23872.8
	MOUNT CARMEL	144	328	4849	6888.64	87	160	1540	2644.02
	MOUNT VERNON	3483	12039	386151	1.31358e+06	1297	2972	59635	92963
	MT VERNON	12	47	2407	7338.89	0	0	0	0
	MT ZION	188	714	10275	8849.89	114	388	3143	3655.85
	MT. ZION	186	548	8413	10728.5	109	286	2034	2861.17
	MUNDELEIN	65	241	7226	27297.8
	MURPHYSBORO	142	302	5980	122928	0	0	0	0
	NAPERVILLE	5474	17083	634121	1.41857e+06	1307	2158	20981	29639
	NEW LENOX	1455	4977	131847	293460	397	714	7418	12751
	NILES	3812	14747	672548	1.31282e+06	260	331	1774	6212.33
	NORMAL	1188	4294	157650	282136	344	556	5158	7820.64
	NORTH RIVERSIDE	926	3661	112684	406489	0	0	0	0
	NORTHBROOK	2648	11100	475238	1.26317e+06	88	120	717	3801.37
	NORTHFIELD	141	440	16809	49597.9	11	30	227	311.18
	O FALLON	169	345	4055	7605.13	114	181	1386	2085.28
	OAK BROOK	556	2102	77980	145359	53	67	318	1201.23
	OAK FOREST	288	1136	35173	117778	0	11	56	54.8
	OAK LAWN	5115	20207	556333	1.43929e+06	1616	3126	40390	57184.3
	OAK PARK	2393	9500	317256	720338	257	428	3057	4932.69
	OAKBROOK TERRACE	152	466	19061	42402.5	13	19	170	235.94
	OAKWOOD	14	42	1044	532.93
	OFALLON	101	476	14874	38687.7	13	17	85	132.55
	OLNEY	1027	3359	117258	221888	162	225	1929	2406.14
	OLYMPIA FIELDS	3765	14907	494453	1.3434e+06	927	1978	24182	46635.2
	ORLAND PARK	5376	16231	591401	1.35307e+06	1454	2397	22844	42799.6
	OTTAWA	592	1428	33842	55034.8	202	359	4700	4254.84
	PALATINE	306	994	40128	97722	28	31	258	254.89
	PALOS HEIGHTS	7994	31610	1041744	2.60175e+06	1773	4642	56161	96675.2
	PALOS HILLS	407	1021	30101	53689.8	264	407	3579	7820.41
	PANA	24	34	449	308.96	13	17	71	86.02
	PARIS	164	662	18236	51520.4	91	273	6310	24325.5
	PARK CITY	529	2447	84239	293408	23	25	100	116.53
	PARK RIDGE	6006	21185	736317	1.637e+06	876	1845	20334	39605.9
	PEKIN	1963	10203	366813	523699	289	538	7731	11622.2
	PEORIA	20278	82000	2858044	6.19952e+06	3564	5459	46145	69701.5
	PERU	1694	9060	325639	422165	392	710	7071	9272.37
	PLAINFIELD	315	1033	28757	60198.7	71	113	952	1312.12
	PLANO	278	2914	162565	185221	60	173	4157	6955.85
	PONTIAC	191	502	8813	11435.8	101	163	1332	1683.91
	PRINCETON	30	82	3614	6269.93	0	0	0	0
	QUINCY	5546	22600	671889	1.69945e+06	1038	1433	11964	18166.1
	RED BUD	177	446	9985	26331.4	54	66	721	1133.56
	RICHTON PARK	64	336	10639	27711.6
	RINGWOOD		26	2080	1731.35	0	0	0	0
	RIVER FOREST	1604	7398	276757	713102	0	13	348	201.94
	RIVERSIDE	830	2935	88678	164149	204	440	4449	6621.9
	ROBINSON	449	1264	29849	73924.8	55	117	1224	2267.86
	ROCHELLE	193	517	12683	11347.3	94	135	1651	1076.97
	ROCHESTER		82	2425	2538.67
	ROCK ISLAND	1367	5968	174902	649039	68	91	711	1039.47
	ROCKFORD	17506	61324	1928540	4.17364e+06	4753	8474	79756	132869
	ROSCOE	197	402	8604	21933.1	11	11	59	121.14
	ROSEMONT		12	360	285.54	0	0	0	0
	SAINT CHARLES	78	525	19555	54302.6	0	13	81	165.47
	SALEM	409	8667	279953	344681	19	74	1345	547.2
	SANDWICH	446	1727	68223	120971	86	114	691	842.79
	SAVOY	933	4949	171291	531888	0	0	0	0
	SCHAUMBURG	2250	7055	170803	228260	1003	1743	16554	18702.5
	SCOTT AFB	177	566	17517	19876.6	37	65	1213	544.98
	SHOREWOOD	18	51	2691	2595.61
	SILVIS	2811	15962	529927	1.8804e+06	283	735	6664	23701.1
	SKOKIE	10231	44812	1690601	4.23103e+06	532	839	7422	10413.6
	SOUTH BARRINGTON	32	210	12894	24889.5	0	0	0	0
	SPRING VALLEY	1848	8213	235525	475339	287	389	1710	2639.72
	SPRINGFIELD	22782	87146	2895606	7.3269e+06	5642	9734	78778	115323
	ST CHARLES	1591	4837	171791	438001	281	349	2109	3874.77
	ST. CHARLES	700	3130	128608	358493	17	17	84	146.27
	STAUNTON		37	2131	1885.06	0	0	0	0
	STERLING	1615	6475	207529	492030	342	711	6482	7538.98
	STICKNEY	1122	4838	199115	488410	0	0	0	0
	STREATOR	1410	6756	192483	667669	207	586	3242	4389.6
	SWANSEA	6541	29148	990697	3.02139e+06	263	296	1403	2742.66
	SYCAMORE	3073	12354	412053	1.15097e+06	536	906	9066	10840.7
	TAYLORVILLE	590	9136	460456	538258	151	567	12542	14001.9
	TINLEY PARK	1721	10878	369913	734937	368	877	16817	17140.5
	URBANA	6130	25842	836063	1.62644e+06	1308	1969	19608	42146.1
	VERNON HILLS	407	1079	42673	102902	64	127	1638	4409.42
	WARRENVILLE	2107	7752	214641	3.0755e+06	931	1725	15514	22209
	WATERLOO	249	890	26181	62814.3	14	38	438	712.15
	WATSEKA	331	932	30416	58914.4	28	46	358	601.51
	WAUKEGAN	78	1056	49508	58233	18	52	1110	592.43
	WAYNE		58	2715	6849.97	0	0	0	0
	WEST DUNDEE	130	414	12189	46625	16	40	171	292.3
	WESTCHESTER	506	1688	47883	191628	116	212	2524	4603.98
	WESTERN SPRINGS	452	1483	83277	76049.1	143	308	4253	7008.93
	WESTMONT	623	1835	50596	165186	164	277	2446	4868.89
	WHEATON	9859	47000	1943540	4.93158e+06	494	579	2326	4287.82
	WHEELING	114	295	10391	36111.1	16	16	54	90.8
	WILLOWBROOK	328	1881	105875	214101	0	0	0	0
	WILMETTE	604	2670	145000	303675	12	50	743	1501.13
	WINFIELD	6194	25601	1139661	3.77026e+06	887	1291	13492	19291.2
	WINNETKA	562	2831	136944	231643	45	51	230	388.95
	WOOD DALE	39	121	2815	5297.7	15	29	253	508.41
	WOODRIDGE	12	27	556	3151.44	0	0	0	0
	WOODSTOCK	1786	6828	217147	473576	242	478	6398	8839.23
	YORKVILLE	18	71	1945	3155.82
IN	ANDERSON	6620	22850	770038	1.86406e+06	1667	2777	25746	46511.7
	ANGOLA	495	2894	132867	90398.6	145	174	928	1257.08
	AUBURN	259	566	15824	42319.4	129	145	687	1359.39
	AURORA	162	1401	40283	64836.3	128	841	21521	36971.3
	AVON	3322	12306	427377	853039	556	773	6242	17745.9
	BATESVILLE	1473	8956	223701	629819	182	277	2205	3881.21
	BEDFORD	925	3537	108900	242117	150	186	1462	2442.3
	BLOOMINGTON	7796	27199	850624	1.79459e+06	2148	3298	32158	71136.9
	BLUFFTON	1876	7414	294801	706392	177	224	1557	2379.06
	BOONVILLE	236	750	24812	29290.3	20	30	306	505.13
	BROWNSBURG	368	850	15147	29893.7	210	385	3265	6405.38
	CARMEL	11959	43491	1551389	5.72483e+06	2524	3930	31377	82650.9
	CENTERVILLE	145	598	21693	69796.2	25	31	285	333.85
	CHESTERTON	2189	6264	155041	358028	1020	1916	19783	34983.3
	COLUMBIA CITY	218	745	22845	51119.2	56	67	363	720
	COLUMBUS	7957	31088	987896	2.48908e+06	2012	3841	29975	61344.6
	CONNERSVILLE	306	1023	32731	75932.1	50	54	302	760.42
	CORYDON	115	206	2479	4797.97	48	91	346	774.24
	CRAWFORDSVILLE	441	1733	57600	88221.6	108	158	1039	2269.53
	CROWN POINT	1167	3422	92827	182174	540	1012	11742	14762.2
	DANVILLE	1241	3558	93571	181260	472	965	7539	12971.9
	DECATUR	110	219	3798	5850.86	58	77	448	676.92
	DEMOTTE	419	6140	223496	440728	123	752	20286	45359.1
	DYER	1475	8083	336515	887380	281	1061	30371	60451.5
	EAST CHICAGO	186	352	8229	17377.4	111	153	2411	2521.81
	ELKHART	6512	22516	742880	1.75262e+06	1862	3511	42647	92554.9
	EVANSVILLE	18913	67280	2048729	5.17068e+06	5027	8154	76692	165120
	FAIRLAND		11	374	440.08	0	0	0	0
	FISHERS	1117	3919	128863	302647	229	459	4951	9339.19
	FLOYDS KNOBS	648	1343	12902	26714.2	15	19	219	312.4
	FORT BRANCH	48	328	8614	14010.7
	FORT WAYNE	34177	141501	5833849	1.01922e+07	7687	11758	100693	175827
	FRANKFORT	124	388	14507	39558
	FRANKLIN	531	1512	36025	75559.8	209	329	2330	4437.43
	FT WAYNE	123	554	20593	19581.3	26	39	215	794.15
	GARY	500	2266	80308	214819	0	0	0	0
	GEORGETOWN	82	289	7193	14128.7	12	16	82	154.22
	GOSHEN	1845	4928	137987	310441	599	1002	9111	23999.9
	GRANGER	131	373	9952	20646.8	12	13	37	56.64
	GREENCASTLE	100	222	5119	9669.73	63	89	466	993.37
	GREENFIELD	220	538	14259	34814.3	63	68	255	590.43
	GREENSBURG	85	227	4510	13431.4	13	14	47	97.18
	GREENWOOD	7572	29491	1116253	2.65149e+06	1305	1879	14510	36566.2
	GRIFFITH	65	183	1944	17261.1	39	50	418	511.98
	HAMMOND	2264	9870	325714	701604	234	652	12670	14328
	HIGHLAND	553	2509	74793	116287	59	200	2815	4652.01
	HOBART	1056	2937	71166	187290	502	622	4289	8844.63
	HUNTINGBURG	83	239	7383	12398.8	19	24	95	143.02
	HUNTINGTON	406	934	23722	72122.5	222	355	3144	4525.43
	INDIANAPOLIS	59014	201185	6488113	1.81403e+07	16332	26317	229995	498070
	INDIANAPOLISQ	36	105	3097	12019.8
	INDIANAPOLLIS	413	1581	56194	164133
	INDPLS	94	252	4021	11129	40	58	418	1326.04
	JASPER	2903	10337	275052	658971	855	1595	12338	31190.2
	JEFFERSONVILLE	16863	64717	2577791	7.43094e+06	2938	4186	27156	56289.2
	KENDALLVILLE	135	350	7942	13134.3	55	94	451	833.79
	KNOX	182	410	15613	19950.8	53	54	272	492.29
	KOKOMO	6320	21920	794069	2.27773e+06	1220	2047	25334	46173.9
	LA PORTE	2130	7426	262781	546308	380	499	4166	5679.23
	LAFAYETTE	11145	40200	1296427	2.41565e+06	2669	4353	37227	67528.2
	LAGRANGE	96	380	9962	30795.3	15	19	71	82.4
	LAPEL	32	121	3194	11216.9
	LAPORTE	269	566	7255	24429.8	186	318	1945	4894.78
	LAWRENCEBURG	1310	4640	159587	276500	396	769	7038	13358.5
	LEBANON	510	1446	36702	97326	216	365	3957	6691.35
	LINTON	22	57	1766	4123.16	0	0	0	0
	LOGANSPORT	1026	4722	233675	304998	192	263	2679	2532.24
	MADISON	1162	3669	83966	365011	472	1009	9745	15011.3
	MARION	3217	11978	377084	804673	767	1125	7392	12469.1
	MARTINSVILLE	107	595	19936	32630.2	0	0	0	0
	MC CORDSVILLE	13	43	1515	5097.01	0	0	0	0
	MCCORDSVILLE	13	41	1650	4128.44	0	0	0	0
	MERILLVILLE	131	268	6027	16444.2	53	72	1280	692.12
	MERRILLVILLE	10115	36966	1375538	2.99492e+06	2192	4442	52604	73229.5
	MICHIGAN CITY	2959	11903	342770	705212	817	1561	19487	41510.1
	MISHAWAKA	1504	5700	188579	452095	295	502	3571	4625.11
	MITCHELL		23	1008	673.67	0	0	0	0
	MONTICELLO	28	35	171	470.06	24	25	80	165.39
	MOORESVILLE	905	2302	40733	107049	499	1061	14045	30478.6
	MUNCIE	9473	33518	1167309	3.35588e+06	2460	3863	38159	70199.7
	MUNSTER	7359	27306	882623	2.2178e+06	2087	3863	48446	87745
	NEW ALBANY	6939	23378	636799	1.6762e+06	1448	2533	31179	46263.7
	NEW CASTLE	979	2247	47292	117502	582	832	6674	18889.7
	NEWBURGH	2751	12701	471364	894529	236	269	1927	2868.9
	NOBLESVILLE	3023	11721	389155	893357	429	894	9072	28318.9
	NORTH VERNON	91	196	3859	5844.54	24	32	368	1156.55
	OSCEOLA	197	597	13438	12062.8	109	254	4383	4890.96
	PERU	767	5177	150885	292642	632	3193	89237	199272
	PLYMOUTH	348	968	27773	46636.1	163	318	2416	3390.56
	PORTAGE	539	1579	54319	120745	156	201	1307	3309.24
	PORTLAND	223	484	8020	18403.2	89	109	543	913.01
	PRINCETON	471	1684	49950	111548	72	98	746	801.31
	RICHMOND	5416	17553	478985	935227	1433	2213	23279	45565.4
	ROCHESTER	272	637	12131	41222.5	144	220	1744	3511.06
	RUSHVILLE	188	2628	136343	103384	30	118	3283	2098.47
	SAINT JOHN	381	811	14869	35200.6	212	371	2806	4617.56
	SALEM	109	237	4048	8083.37	47	49	178	372.85
	SCHERERVILLE	1599	12391	522663	905145	144	398	5225	5021.73
	SCOTTSBURG	47	149	3793	22922.9	23	25	125	210.54
	SELLERSBURG	44	117	1547	3373.4	40	92	1123	2097.12
	SEYMOUR	1289	3637	112369	273717	430	694	5830	9689.65
	SHELBYVILLE	630	1526	35062	56976.7	247	325	2288	6736.78
	SOUTH BEND	12450	39793	1177739	2.35002e+06	4390	7989	64006	130791
	ST JOHN	164	717	25488	72781.5	0	0	0	0
	SULLIVAN		23	702	229.01	0	0	0	0
	TELL CITY	116	265	6436	12256.9		23	81	209.18
	TERRE HAUTE	7764	30669	976627	2.08152e+06	2205	4967	73177	122861
	TIPTON	134	164	821	7848.02	52	58	324	1281.92
	VALPARAISO	5430	26680	1211700	2.38629e+06	373	580	9120	17786.3
	VEEDERSBURG	304	723	15585	18029.2	17	19	366	254.59
	VINCENNES	2656	8659	303104	571301	670	953	6174	11198.7
	WABASH	201	263	2764	5020.18	44	48	297	488.54
	WARSAW	4787	17311	530999	1.37522e+06	462	898	7033	11610.4
	WASHINGTON	578	1759	40664	80978.6	164	267	2769	6405.68
	WESTFIELD	299	709	10324	16311	212	404	3440	7431.81
	WILLIAMSPORT	34	54	679	722.61	30	38	244	382.85
	WINAMAC	85	219	5035	16830.4	25	26	224	343.78
	WINCHESTER	53	196	6032	8389.48
	ZIONSVILLE	398	1265	37205	80850.2	111	136	924	6040.13
KS	ABILENE	43	95	2559	3887.28	12	12	49	119.72
	ANDOVER	47	194	4127	2596.66	15	22	148	194.07
	ARKANSAS CITY	78	255	3550	8791.8	40	46	207	439.22
	ATCHISON	444	1747	53749	110210	43	68	457	724.42
	BELOIT	359	10069	334591	561353	111	475	8818	15587
	CHANUTE	954	3285	85732	201996	267	412	3588	12282.9
	COFFEYVILLE	1616	12491	404383	594430	390	960	15950	18162.7
	COLBY	115	547	14278	13780.3	31	34	223	489.82
	CONCORDIA	59	787	34615	20103.7	0	0	0	0
	COUNCIL GROVE	174	4414	138896	253917	37	123	2393	3098.6
	DODGE CITY	903	8309	253640	439648	261	601	9370	23405.1
	EL DORADO	778	1932	39034	106740	208	319	2098	4852.2
	ELDORADO	78	173	3461	5846.67	13	15	70	247.03
	ELKHART	101	635	30336	20059
	EMPORIA	1643	4999	124841	285354	131	161	1228	1835.02
	EUREKA		45	1350	176.93	0	0	0	0
	FORT LEAVENWORTH	68	195	4996	2111.88	15	31	224	278.43
	FORT RILEY	317	1216	30851	131541	26	29	105	161.64
	FORT SCOTT	895	3388	79095	159452	121	163	1526	2780.9
	FREDONIA	315	9475	305329	577000	98	677	19109	44564.2
	GALENA	2265	6386	123190	192510	1352	2713	23530	48162.6
	GARDEN CITY	2552	8827	242807	507832	424	593	3535	6786.07
	GARNETT	58	258	11129	13618.6
	GIRARD	109	226	3409	3173.84	47	72	581	975.6
	GREAT BEND	1234	4777	138600	328444	187	290	2833	3209.51
	HANOVER	86	1789	71095	64402.1		26	615	997.34
	HAYS	2800	11520	368041	905455	480	609	4353	8496.65
	HIAWATHA	62	76	458	1467.59	40	41	170	498.06
	HOISINGTON	62	242	9293	9614.26	0	0	0	0
	HUGOTON	310	6885	259983	347982	78	368	9057	20459.4
	HUTCHINSON	4313	15390	580126	1.08326e+06	720	942	5189	10409.3
	INDEPENDENCE	86	255	9542	17240.1	29	44	194	278.81
	JUNCTION CITY	169	713	17983	57615.8	69	163	1282	1817.26
	KANSAS CITY	10617	40722	1318703	2.8892e+06	2677	4658	51027	117641
	KINGMAN	195	964	24809	34915.6	53	100	865	2606.72
	LAKIN	58	198	5177	9534.48
	LAWRENCE	3265	11190	339458	783900	672	1027	6148	12144.6
	LEAVENWORTH	530	1618	48515	226559	97	137	858	2044.93
	LEAWOOD	5268	15074	350784	890462	1619	2802	23773	41073.4
	LENEXA	845	2866	103147	231906	150	174	823	2199.29
	LIBERAL	980	4593	156385	279184	230	356	4015	8232.51
	MANHATTAN	2759	9433	278457	592027	763	1262	7024	12700.5
	MARYSVILLE	19	23	135	93.07	11	13	34	51.49
	MCPHERSON	362	1423	44428	129952	47	52	205	274.5
	MEDICINE LODGE	85	136	2272	3111.63	17	18	57	96.88
	MERRIAM	2281	9591	452724	1.72679e+06	287	712	10619	29607.1
	NEWTON	1625	6657	251914	366636	277	408	2791	3511.27
	OLATHE	3650	11259	326818	698724	1237	1994	18327	33374.3
	OTTAWA	1077	5288	146631	307302	128	240	3906	3698.66
	OVERLAND PARK	17960	67389	2220313	5.57701e+06	3983	7528	83314	214249
	PAOLA	201	408	9203	13529	102	169	1900	2541.95
	PARSONS	1448	5612	173907	260760	375	565	4195	6979.51
	PITTSBURG	1624	7666	249094	434719	359	606	4425	7955.57
	PRAIRIE VILLAGE	2731	11745	387448	937521	128	191	1423	4373.27
	PRATT	182	312	4473	13264.9	29	40	468	1308.43
	SALINA	5606	22144	707790	1.4065e+06	1366	2279	18917	37164.8
	SCOTT CITY	61	153	4455	3728.12	14	14	71	102.15
	SHAWNEE	886	3431	127375	223510	246	437	4696	8478.62
	SHAWNEE MISSION	3528	10598	323469	796123	727	974	6898	12048.3
	SYRACUSE		14	420	424.52	0	0	0	0
	TOPEKA	12372	49294	1678990	3.47237e+06	2432	3610	26552	66730.4
	ULYSSES	55	273	6363	13062.1	17	21	237	475.63
	WELLINGTON		12	183	118.58	0	0	0	0
	WICHITA	30158	109151	3119313	7.81441e+06	7572	12778	103457	246666
	WINFIELD	340	5149	167854	190954	92	341	7270	5360.92
KY	ALBANY	431	1983	52181	187121	91	124	1534	1474.64
	ALVATON		11	280	503.18	0	0	0	0
	ASHLAND	10389	39685	1209755	3.49303e+06	2891	5755	50877	115062
	AUXIER	54	155	4385	18221.2
	BARBOURVILLE	199	416	4221	6730.57	100	132	683	741.87
	BARDSTOWN	732	2471	77483	188053	155	179	1092	2140.68
	BELLEVUE	15	80	2171	3747.94
	BENTON	173	280	2344	3652.14	67	73	237	778.04
	BEREA	380	1530	41978	54621.6	105	248	3723	3921.12
	BOWLING GREEN	11586	38419	1173092	2.05085e+06	3962	7380	75332	157742
	CAMPBELLSVILLE	2502	8975	264966	824145	426	677	6804	16237.7
	CARROLLTON	141	477	10061	17112.6	46	51	378	704.5
	COLD SPRING	180	592	17166	36286.6	15	15	109	148.85
	CORBIN	3099	11904	345698	1.06898e+06	738	1576	26439	154005
	COVINGTON	234	1358	35516	77206.4	93	508	14424	21014.7
	CRESTVIEW HILLS	5236	17414	626832	2.11083e+06	1080	1617	11669	25188.2
	CRESTWOOD	779	2720	105513	342765	0	0	0	0
	CRITTENDEN	33	105	2948	5153.77
	CYNTHIANA	405	1114	27604	75647.2	90	128	523	1071.77
	DANVILLE	4614	17424	548027	1.50738e+06	1407	2422	37241	46198.8
	EDGEWOOD	6958	21147	579130	1.36765e+06	2995	5301	47714	69660
	ELIZABETHTOWN	5192	18332	565989	1.14859e+06	1590	2601	21307	50381.8
	ERLANGER	254	471	4348	11312.9	196	302	1971	4389.06
	FLEMINGSBURG	323	2270	73501	90970.9	65	104	1831	1761.26
	FLORENCE	2341	8040	248259	621114	360	560	6302	9077.84
	FORT CAMPBELL	377	1137	33123	48425	100	147	1907	2729.81
	FORT KNOX	1019	3038	191916	189576	17	17	64	119.05
	FORT THOMAS	1555	4757	153442	370813	253	288	1060	2722.41
	FRANKFORT	3791	14609	487449	1.23537e+06	812	1325	8400	13380.6
	FRANKLIN	80	114	909	1607.38	44	51	194	341.22
	FT WRIGHT	40	213	8126	28341.5	0	0	0	0
	FT. THOMAS	126	215	4444	8959.4	14	18	59	98.86
	FULTON	321	1949	72705	89976.3	75	179	1928	2822.98
	GEORGETOWN	1800	6052	157626	315299	775	1778	28694	44715.7
	GLASGOW	3751	12474	345153	869088	987	1410	10950	13391.9
	GREENSBURG	272	5126	289208	274521	84	483	12916	15417.4
	GREENVILLE	1664	12811	525858	818514	193	364	7205	7600.84
	HARLAN	925	4453	139033	177926	77	119	1247	1074.75
	HAROLD	206	1087	31391	116658	24	27	119	174.33
	HARTFORD	254	799	33996	52014.7	55	66	357	606.43
	HAZARD	2523	48632	1446494	2.5464e+06	762	2332	39594	44824.5
	HEBRON	88	212	1440	1389.24	60	64	226	507.09
	HENDERSON	1972	12432	366269	684326	498	892	7603	13704.1
	HOPKINSVILLE	3926	15875	461059	1.15e+06	966	1578	16872	20570
	IRVINE	36	67	2004	1444.88	12	12	46	101.64
	JACKSON	545	3121	86656	236368	105	243	3931	4641.38
	LA GRANGE	410	1209	33291	72816.5	126	211	1527	2817.79
	LAGRANGE	387	1361	33633	48771.9	141	304	3192	8176.78
	LAKESIDE PARK	73	221	5110	12595.5	25	31	230	508.62
	LEBANON	819	2854	81710	216204	233	381	2461	4007.92
	LEITCHFIELD	749	2153	48680	133973	175	275	2509	3663.72
	LEXINGTON	44471	160583	4922326	1.26025e+07	13790	22248	258640	531761
	LONDON	4039	12709	324302	1.01641e+06	736	1227	16209	25289
	LOUISA	440	2138	57217	144049	144	201	1412	1857.51
	LOUISVILLE	60860	198351	6192844	1.83465e+07	16932	28244	316093	604831
	MADISONVILLE	2806	11452	342711	1.18855e+06	662	1183	15042	22116
	MANCHESTER	444	1124	17991	90658.7	158	205	1355	2628.82
	MARION	11	115	2879	6328.88
	MARTIN	675	1375	18060	32263.4	254	334	1104	1780.45
	MAYFIELD	674	2954	84807	150379	232	391	4985	6967.31
	MAYSVILLE	1417	4840	121586	243583	353	567	4036	6358.71
	MC DOWELL	221	5078	153260	166687	66	291	6579	4258.89
	MIDDLESBORO	841	2570	57681	174254	150	216	1774	2061.38
	MONTICELLO	328	701	11793	36339.4	52	60	240	476.72
	MOREHEAD	1911	8131	253785	388482	724	1451	12434	14343.9
	MT STERLING	1368	4813	141811	287261	456	860	10615	11997.3
	MUNFORDVILLE		18	555	1179.89	0	0	0	0
	MURRAY	3904	16139	596915	1.23813e+06	834	1363	11971	27565.5
	NEW ORLEANS		19	673	3069.93	0	0	0	0
	NEWPORT	431	2032	55283	158370	59	81	722	722.64
	NICHOLASVILLE	72	369	13962	60268.1	0	0	0	0
	OWENSBORO	11919	46117	1486520	2.83881e+06	3299	5172	53704	109832
	PADUCAH	17700	50968	1412938	4.6812e+06	3802	7434	101052	211595
	PAINTSVILLE	869	2631	63670	104880	186	247	1997	2680.6
	PARIS	418	1360	48054	48580.4	62	69	449	587.36
	PARK HILLS	68	267	12099	15249.6
	PIKEVILLE	6214	21635	556206	1.44592e+06	1882	3033	38140	46409.7
	PINEVILLE	774	13296	443129	516654	241	921	19724	20279.8
	POWDERLY	121	244	3922	11176.2	43	59	655	731.12
	PRESTONSBURG	2776	10983	276913	618321	436	566	4210	7127.48
	PRINCETON	181	502	12082	31533.3	33	44	136	442.57
	RICHMOND	2335	11202	370253	879229	565	1023	7962	12558.8
	RUSSELL		13	390	503.35	0	0	0	0
[truncated: 3,810 more rows]
